# Supplementary material for: Dynamic histone modification signatures coordinate developmental programs in strawberry fruit ripening
Source: Hortic Res. 2024 Jun 7;11(8):uhae158. doi: 10.1093/hr/uhae158 (PMC11298626; doi:10.1093/hr/uhae158)
Supplement: Web_Material_uhae158 [file web_material_uhae158.zip]

Archive with 2 entries (2 files):
- s.figures 202405011HR-revised.pdf
- Supplementary tables 20240512HR-revised.xlsx
