# Supplementary material for: Dynamic histone modification signatures coordinate developmental programs in strawberry fruit ripening
Source: Hortic Res. 2024 Jun 7;11(8):uhae158. doi: 10.1093/hr/uhae158 (PMC11298626; doi:10.1093/hr/uhae158)
Supplement: Web_Material_uhae158 [file web_material_uhae158.zip › Supplementary tables 20240512HR-revised.xlsx]

## Sheet: Table S1
Table S1. A list for expressed genes (FPKM > 0) which were sorted into five equal groups.
Gene ID	red-stage expression (FPKM)	Groups
FvesChr5G00250750	29911.6	Top 20%
FvesChr4G00170930	29710.6	Top 20%
FvesChr7G00343480	13743.2	Top 20%
FvesChr6G00063630	10514.6	Top 20%
FvesChr3G00091360	10293	Top 20%
FvesChr6G00004740	10169.6	Top 20%
FvesChr2G00226410	7927.3	Top 20%
FvesChr6G00052900	7248.64	Top 20%
FvesChr4G00134660	6707.06	Top 20%
FvesChr6G00023350	5409.24	Top 20%
FvesChr1G00302530	4914.09	Top 20%
FvesChr7G00343570	4599.34	Top 20%
FvesChr6G00016300	4583.46	Top 20%
FvesChr2G00205460	4548.3	Top 20%
FvesChr2G00219570	4371.92	Top 20%
FvesChr6G00051240	4012.06	Top 20%
FvesChr6G00057770	3959.1	Top 20%
FvesChr6G00061370	3953.23	Top 20%
FvesChr1G00290270	3710.43	Top 20%
FvesChr1G00281710	3508.19	Top 20%
FvesChr3G00069880	3329.46	Top 20%
FvesChr2G00224620	3315.1	Top 20%
FvesChr7G00352010	3295.66	Top 20%
FvesChr2G00211280	3204.85	Top 20%
FvesChr3G00092220	2841.97	Top 20%
FvesChr3G00073410	2728.44	Top 20%
FvesChr2G00213370	2703.82	Top 20%
FvesChr3G00110920	2676.69	Top 20%
FvesChr2G00208420	2665	Top 20%
FvesChr3G00114980	2662.77	Top 20%
FvesChr4G00161690	2625.4	Top 20%
FvesChr4G00172360	2530.54	Top 20%
FvesChr2G00189870	2457.89	Top 20%
FvesChr1G00308600	2350.7	Top 20%
FvesChr6G00020100	2337.31	Top 20%
FvesChr5G00236800	2335.5	Top 20%
FvesChr5G00229530	2201.35	Top 20%
FvesChr5G00234400	2194.93	Top 20%
FvesChr1G00318900	2160.02	Top 20%
FvesChr5G00241940	2129.57	Top 20%
FvesChr6G00057200	2117.27	Top 20%
FvesChr3G00084110	2115.2	Top 20%
FvesChr3G00084100	2108.75	Top 20%
FvesChr2G00226740	2004.95	Top 20%
FvesChr6G00016640	1864.02	Top 20%
FvesChr1G00315200	1861.43	Top 20%
FvesChr6G00036530	1835.63	Top 20%
FvesChr6G00011800	1797.09	Top 20%
FvesChr6G00060760	1793.06	Top 20%
FvesChr7G00356990	1732.43	Top 20%
FvesChr6G00000080	1728.73	Top 20%
FvesChr3G00113810	1712.45	Top 20%
FvesChr6G00026290	1660.49	Top 20%
FvesChr5G00265210	1660.38	Top 20%
FvesChr6G00010110	1648.51	Top 20%
FvesChr6G00010130	1630.96	Top 20%
FvesChr6G00045780	1619.73	Top 20%
FvesChr4G00155800	1614.06	Top 20%
FvesChr2G00201700	1527.51	Top 20%
FvesChr5G00246500	1514.57	Top 20%
FvesChr5G00269570	1501.45	Top 20%
FvesChr6G00067100	1486.31	Top 20%
FvesChr6G00053320	1434.41	Top 20%
FvesChr4G00154370	1432.8	Top 20%
FvesChr2G00200630	1427.89	Top 20%
FvesChr4G00164950	1378.74	Top 20%
FvesChr5G00239330	1375.22	Top 20%
FvesChr6G00010120	1355.53	Top 20%
FvesChr2G00226810	1329.07	Top 20%
FvesChr2G00213360	1327.23	Top 20%
FvesChr2G00208810	1298.38	Top 20%
FvesChr1G00299080	1279.63	Top 20%
FvesChr4G00171100	1259.88	Top 20%
FvesChr1G00299840	1220.86	Top 20%
FvesChr5G00258310	1220.45	Top 20%
FvesChr6G00012120	1212.02	Top 20%
FvesChr4G00160690	1206.06	Top 20%
FvesChr1G00285220	1202.08	Top 20%
FvesChr4G00135320	1200.58	Top 20%
FvesChr6G00011790	1191.8	Top 20%
FvesChr3G00111950	1184.3	Top 20%
FvesChr2G00221610	1178.15	Top 20%
FvesChr1G00289630	1176.42	Top 20%
FvesChr2G00191310	1173.77	Top 20%
FvesChr7G00352040	1166.62	Top 20%
FvesChr3G00106940	1162.45	Top 20%
FvesChr6G00024720	1154.8	Top 20%
FvesChr7G00342420	1143.9	Top 20%
FvesChr1G00286710	1141.74	Top 20%
FvesChr4G00160980	1130.31	Top 20%
FvesChr7G00349070	1098.79	Top 20%
FvesChr5G00278090	1079.93	Top 20%
FvesChr3G00121080	1078.77	Top 20%
FvesChr5G00253820	1078.7	Top 20%
FvesChr3G00069870	1073.48	Top 20%
FvesChr6G00021980	1070.99	Top 20%
FvesChr6G00013140	1066.95	Top 20%
FvesChr5G00230460	1057.42	Top 20%
FvesChr6G00053050	1057.22	Top 20%
FvesChr3G00077050	1054.62	Top 20%
FvesChr1G00303750	1053.79	Top 20%
FvesChr6G00016830	1051.73	Top 20%
FvesChr5G00233750	1048.47	Top 20%
FvesChr1G00280230	1042.49	Top 20%
FvesChr7G00321400	1039.61	Top 20%
FvesChr4G00176110	1036.52	Top 20%
FvesChr7G00340690	1030.44	Top 20%
FvesChr6G00064030	1010.57	Top 20%
FvesChr5G00250420	999.335	Top 20%
FvesChr6G00050610	996.553	Top 20%
FvesChr7G00327950	996.202	Top 20%
FvesChr3G00077280	994.233	Top 20%
FvesChr1G00293350	992.101	Top 20%
FvesChr5G00254610	985.554	Top 20%
FvesChr1G00304170	979.99	Top 20%
FvesChr5G00253090	979.356	Top 20%
FvesChr2G00203780	975.241	Top 20%
FvesChr4G00131770	974.953	Top 20%
FvesChr6G00045760	974.457	Top 20%
FvesChr6G00021440	961.347	Top 20%
FvesChr2G00205090	942.969	Top 20%
FvesChr7G00349650	942.186	Top 20%
FvesChr1G00315270	930.31	Top 20%
FvesChr4G00137350	923.074	Top 20%
FvesChr2G00180550	922.279	Top 20%
FvesChr5G00251760	920.279	Top 20%
FvesChr5G00261070	917.356	Top 20%
FvesChr6G00057510	911.342	Top 20%
FvesChr5G00258040	909.6	Top 20%
FvesChr2G00181400	907.607	Top 20%
FvesChr3G00114430	903.045	Top 20%
FvesChr5G00236410	901.829	Top 20%
FvesChr2G00200120	897.712	Top 20%
FvesChr3G00122560	897.274	Top 20%
FvesChr6G00004790	896.515	Top 20%
FvesChr5G00234340	891.467	Top 20%
FvesChr4G00162930	887.76	Top 20%
FvesChr3G00094050	887.532	Top 20%
FvesChr3G00109520	885.311	Top 20%
FvesChr1G00300610	884.787	Top 20%
FvesChr7G00345170	873.824	Top 20%
FvesChr3G00078860	870.129	Top 20%
FvesChr2G00183180	861.81	Top 20%
FvesChr1G00286620	861.401	Top 20%
FvesChr5G00245780	860.953	Top 20%
FvesChr7G00354510	852.921	Top 20%
FvesChr1G00314300	852.083	Top 20%
FvesChr3G00090910	849.184	Top 20%
FvesChr4G00171130	831.19	Top 20%
FvesChr1G00283790	824.933	Top 20%
FvesChr4G00145660	811.4	Top 20%
FvesChr1G00300690	810.816	Top 20%
FvesChr2G00193160	808.253	Top 20%
FvesChr2G00219680	808.041	Top 20%
FvesChr7G00345120	806.457	Top 20%
FvesChr6G00008100	798.635	Top 20%
FvesChr1G00291170	795.929	Top 20%
FvesChr7G00359930	787.709	Top 20%
FvesChr5G00252930	786.917	Top 20%
FvesChr3G00103320	779.841	Top 20%
FvesChr5G00276630	772.361	Top 20%
FvesChr4G00134670	771.833	Top 20%
FvesChr2G00211850	771.217	Top 20%
FvesChr6G00005650	770.379	Top 20%
FvesChr7G00351870	769.502	Top 20%
FvesChr6G00041970	768.907	Top 20%
FvesChr4G00153960	766.613	Top 20%
FvesChr4G00172620	766.318	Top 20%
FvesChr3G00077340	764.765	Top 20%
FvesChr6G00038510	757.768	Top 20%
FvesChr1G00318980	754.251	Top 20%
FvesChr1G00292070	753.896	Top 20%
FvesChr5G00269540	751.935	Top 20%
FvesChr2G00192690	751.738	Top 20%
FvesChr1G00291610	743.226	Top 20%
FvesChr6G00026950	728.304	Top 20%
FvesChr4G00159290	726.23	Top 20%
FvesChr5G00253740	725.209	Top 20%
FvesChr1G00279540	722.531	Top 20%
FvesChr1G00290680	722.298	Top 20%
FvesChr5G00232640	720.115	Top 20%
FvesChr4G00149880	714.878	Top 20%
FvesChr2G00190240	713.712	Top 20%
FvesChr5G00241920	713.585	Top 20%
FvesChr6G00016560	712.322	Top 20%
FvesChr6G00000640	712.262	Top 20%
FvesChr6G00014520	710.384	Top 20%
FvesChr6G00009500	708.316	Top 20%
FvesChr5G00276930	702.351	Top 20%
FvesChr7G00347810	701.907	Top 20%
FvesChr2G00180170	699.194	Top 20%
FvesChr2G00228390	698.851	Top 20%
FvesChr5G00251000	694.587	Top 20%
FvesChr4G00172720	689.293	Top 20%
FvesChr7G00346130	687.412	Top 20%
FvesChr4G00171330	685.269	Top 20%
FvesChr6G00014420	679.532	Top 20%
FvesChr6G00058020	677.706	Top 20%
FvesChr1G00285590	677.469	Top 20%
FvesChr2G00211630	676.69	Top 20%
FvesChr2G00228850	676.385	Top 20%
FvesChr6G00061490	676.341	Top 20%
FvesChr4G00172760	676.323	Top 20%
FvesChr1G00296000	675.017	Top 20%
FvesChr1G00301630	674.978	Top 20%
FvesChr6G00025450	673.576	Top 20%
FvesChr6G00018610	669.208	Top 20%
FvesChr2G00195370	668.408	Top 20%
FvesChr3G00069180	668.279	Top 20%
FvesChr7G00337710	666.756	Top 20%
FvesChr3G00077430	664.005	Top 20%
FvesChr2G00218470	656.84	Top 20%
FvesChr7G00360430	653.237	Top 20%
FvesChr4G00160200	652.152	Top 20%
FvesChr3G00078180	649.145	Top 20%
FvesChr6G00033210	648.264	Top 20%
FvesChr6G00040160	646.66	Top 20%
FvesChr2G00226820	642.484	Top 20%
FvesChr1G00289790	641.51	Top 20%
FvesChr5G00267280	640.803	Top 20%
FvesChr5G00235030	640.165	Top 20%
FvesChr1G00300370	639.802	Top 20%
FvesChr6G00047110	639.538	Top 20%
FvesChr4G00162760	637.575	Top 20%
FvesChr5G00277590	634.337	Top 20%
FvesChr6G00011270	632.507	Top 20%
FvesChr2G00210140	629.93	Top 20%
FvesChr6G00028210	629.187	Top 20%
FvesChr2G00191940	623.582	Top 20%
FvesChr6G00023380	622.454	Top 20%
FvesChr6G00061760	622.114	Top 20%
FvesChr5G00270670	620.84	Top 20%
FvesChr5G00266870	618.271	Top 20%
FvesChr2G00201790	617.572	Top 20%
FvesChr4G00132780	615.318	Top 20%
FvesChr6G00036580	613.242	Top 20%
FvesChr3G00113380	612.913	Top 20%
FvesChr3G00085060	611.445	Top 20%
FvesChr3G00125110	609.061	Top 20%
FvesChr7G00346560	608.456	Top 20%
FvesChr5G00267520	607.718	Top 20%
FvesChr6G00024180	603.597	Top 20%
FvesChr7G00339950	603.511	Top 20%
FvesChr2G00190290	600.037	Top 20%
FvesChr3G00111680	598.731	Top 20%
FvesChr3G00081740	598.215	Top 20%
FvesChr6G00011110	597.894	Top 20%
FvesChr1G00292730	597.455	Top 20%
FvesChr1G00307390	596.432	Top 20%
FvesChr6G00016930	594.304	Top 20%
FvesChr3G00071200	589.591	Top 20%
FvesChr1G00314210	587.956	Top 20%
FvesChr3G00102490	587.665	Top 20%
FvesChr3G00119480	587.542	Top 20%
FvesChr6G00063920	584.101	Top 20%
FvesChr5G00243260	583.847	Top 20%
FvesChr6G00012330	583.582	Top 20%
FvesChr5G00263270	583.574	Top 20%
FvesChr5G00276940	583.139	Top 20%
FvesChr6G00063440	581.751	Top 20%
FvesChr4G00150240	578.205	Top 20%
FvesChr6G00047710	575.132	Top 20%
FvesChr5G00275220	574.912	Top 20%
FvesChr5G00238020	574.051	Top 20%
FvesChr3G00075970	573.176	Top 20%
FvesChr2G00219550	572.396	Top 20%
FvesChr6G00010820	571.174	Top 20%
FvesChr2G00204900	570.957	Top 20%
FvesChr1G00302370	570.438	Top 20%
FvesChr4G00135310	568.632	Top 20%
FvesChr7G00334030	567.413	Top 20%
FvesChr7G00338910	564.615	Top 20%
FvesChr3G00098630	563.649	Top 20%
FvesChr3G00120960	562.604	Top 20%
FvesChr5G00248350	560.067	Top 20%
FvesChr1G00303360	559.694	Top 20%
FvesChr4G00131740	559.636	Top 20%
FvesChr1G00290670	558.273	Top 20%
FvesChr2G00212890	555.951	Top 20%
FvesChr4G00170610	555.93	Top 20%
FvesChr6G00018970	555.914	Top 20%
FvesChr4G00128330	553.986	Top 20%
FvesChr7G00354530	552.848	Top 20%
FvesChr4G00154650	551.97	Top 20%
FvesChr2G00185640	551.089	Top 20%
FvesChr2G00224560	550.914	Top 20%
FvesChr2G00211440	549.63	Top 20%
FvesChr6G00021660	546.947	Top 20%
FvesChr2G00185000	546.577	Top 20%
FvesChr3G00123610	546.038	Top 20%
FvesChr4G00152700	544.199	Top 20%
FvesChr3G00080990	543.517	Top 20%
FvesChr3G00073400	543.206	Top 20%
FvesChr3G00114450	542.252	Top 20%
FvesChr5G00235470	539.084	Top 20%
FvesChr6G00022490	537.58	Top 20%
FvesChr7G00360490	533.761	Top 20%
FvesChr2G00226300	533.525	Top 20%
FvesChr6G00008700	527.513	Top 20%
FvesChr4G00160740	527.141	Top 20%
FvesChr1G00295300	526.232	Top 20%
FvesChr4G00147040	525.725	Top 20%
FvesChr5G00273940	518.317	Top 20%
FvesChr1G00313000	515.947	Top 20%
FvesChr3G00099960	515.656	Top 20%
FvesChr6G00028160	512.95	Top 20%
FvesChr1G00319450	512.362	Top 20%
FvesChr3G00075640	511.875	Top 20%
FvesChr4G00164970	508.733	Top 20%
FvesChr1G00281050	508.436	Top 20%
FvesChr4G00174870	507.757	Top 20%
FvesChr4G00135120	506.15	Top 20%
FvesChr1G00301700	505.132	Top 20%
FvesChr1G00314850	503.901	Top 20%
FvesChr4G00151190	503.645	Top 20%
FvesChr4G00172730	502.046	Top 20%
FvesChr7G00326220	501.624	Top 20%
FvesChr1G00289740	501.169	Top 20%
FvesChr5G00245170	498.188	Top 20%
FvesChr6G00042070	498.165	Top 20%
FvesChr5G00238000	497.944	Top 20%
FvesChr1G00287330	497.428	Top 20%
FvesChr1G00293630	497.317	Top 20%
FvesChr1G00289120	495.169	Top 20%
FvesChr2G00196290	493.1	Top 20%
FvesChr1G00290280	492.675	Top 20%
FvesChr1G00305710	491.025	Top 20%
FvesChr7G00321410	490.845	Top 20%
FvesChr5G00237090	488.799	Top 20%
FvesChr6G00067220	488.712	Top 20%
FvesChr5G00269850	487.371	Top 20%
FvesChr3G00077000	486.956	Top 20%
FvesChr5G00231080	483.728	Top 20%
FvesChr5G00249300	483.666	Top 20%
FvesChr2G00215650	478.273	Top 20%
FvesChr3G00070110	475.338	Top 20%
FvesChr1G00312270	475.014	Top 20%
FvesChr6G00056920	474.777	Top 20%
FvesChr4G00170940	473.192	Top 20%
FvesChr6G00057920	472.553	Top 20%
FvesChr2G00220140	471.294	Top 20%
FvesChr3G00121980	468.161	Top 20%
FvesChr1G00280710	468.105	Top 20%
FvesChr5G00245340	467.633	Top 20%
FvesChr2G00219600	467.189	Top 20%
FvesChr3G00118390	466.931	Top 20%
FvesChr4G00143730	465.916	Top 20%
FvesChr4G00142720	465.621	Top 20%
FvesChr3G00090380	464.975	Top 20%
FvesChr2G00187880	463.229	Top 20%
FvesChr1G00304190	462.319	Top 20%
FvesChr6G00047700	462.258	Top 20%
FvesChr3G00075910	461.978	Top 20%
FvesChr6G00049430	461.721	Top 20%
FvesChr4G00169490	460.92	Top 20%
FvesChr3G00096640	458.395	Top 20%
FvesChr6G00008530	455.884	Top 20%
FvesChr6G00005660	455.219	Top 20%
FvesChr7G00321090	454.358	Top 20%
FvesChr1G00315090	452.962	Top 20%
FvesChr5G00258010	450.407	Top 20%
FvesChr1G00319110	449.903	Top 20%
FvesChr5G00277710	449.233	Top 20%
FvesChr7G00320750	448.997	Top 20%
FvesChr7G00329270	448.319	Top 20%
FvesChr5G00233230	447.519	Top 20%
FvesChr4G00149100	446.966	Top 20%
FvesChr4G00171320	445.613	Top 20%
FvesChr4G00156000	444.249	Top 20%
FvesChr7G00332370	443.561	Top 20%
FvesChr5G00233640	441.984	Top 20%
FvesChr3G00118940	440.324	Top 20%
FvesChr6G00018800	439.34	Top 20%
FvesChr4G00136880	438.907	Top 20%
FvesChr7G00340020	438.639	Top 20%
FvesChr1G00319430	434.606	Top 20%
FvesChr3G00078190	432.701	Top 20%
FvesChr2G00215320	432.512	Top 20%
FvesChr1G00307850	432.187	Top 20%
FvesChr3G00085820	430.005	Top 20%
FvesChr7G00343610	428.939	Top 20%
FvesChr6G00022510	428.218	Top 20%
FvesChr2G00193230	427.601	Top 20%
FvesChr7G00356980	427.075	Top 20%
FvesChr1G00295310	426.125	Top 20%
FvesChr5G00269220	423.491	Top 20%
FvesChr6G00028550	422.629	Top 20%
FvesChr7G00361320	422.515	Top 20%
FvesChr2G00217780	421.959	Top 20%
FvesChr2G00196480	420.577	Top 20%
FvesChr2G00210820	419.669	Top 20%
FvesChr5G00258830	419.609	Top 20%
FvesChr3G00114490	419.539	Top 20%
FvesChr7G00352250	418.706	Top 20%
FvesChr7G00320630	417.153	Top 20%
FvesChr6G00032190	413.669	Top 20%
FvesChr6G00058010	413.299	Top 20%
FvesChr6G00001290	413.118	Top 20%
FvesChr7G00344480	413.04	Top 20%
FvesChr4G00132100	412.996	Top 20%
FvesChr4G00154040	412.869	Top 20%
FvesChr7G00332030	412.684	Top 20%
FvesChr2G00222900	411.839	Top 20%
FvesChr1G00287190	411.344	Top 20%
FvesChr4G00168600	404.512	Top 20%
FvesChr4G00170870	404.014	Top 20%
FvesChr7G00350230	404.009	Top 20%
FvesChr6G00041280	403.286	Top 20%
FvesChr3G00089960	401.195	Top 20%
FvesChr4G00172380	400.297	Top 20%
FvesChr3G00095900	400.152	Top 20%
FvesChr6G00044840	399.896	Top 20%
FvesChr7G00350080	399.798	Top 20%
FvesChr5G00269550	399.117	Top 20%
FvesChr2G00218640	398.895	Top 20%
FvesChr2G00218660	398.831	Top 20%
FvesChr3G00120790	398.507	Top 20%
FvesChr5G00242550	398.404	Top 20%
FvesChr6G00019330	396.062	Top 20%
FvesChr1G00294850	396.016	Top 20%
FvesChr2G00190760	394.243	Top 20%
FvesChr3G00083240	391.842	Top 20%
FvesChr6G00026410	391.276	Top 20%
FvesChr1G00287010	391.083	Top 20%
FvesChr7G00342460	390.869	Top 20%
FvesChr4G00128420	390.547	Top 20%
FvesChr6G00042020	389.879	Top 20%
FvesChr7G00361180	387.824	Top 20%
FvesChr4G00155040	386.866	Top 20%
FvesChr5G00252970	386.512	Top 20%
FvesChr3G00083820	386.276	Top 20%
FvesChr2G00222700	386.242	Top 20%
FvesChr1G00291400	385.796	Top 20%
FvesChr1G00283090	384.395	Top 20%
FvesChr6G00028690	382.342	Top 20%
FvesChr7G00346820	381.669	Top 20%
FvesChr4G00134840	381.236	Top 20%
FvesChr2G00193570	380.951	Top 20%
FvesChr5G00251560	380.686	Top 20%
FvesChr7G00326670	379.575	Top 20%
FvesChr4G00136360	379.529	Top 20%
FvesChr2G00179130	378.895	Top 20%
FvesChr4G00156250	376.482	Top 20%
FvesChr5G00235660	376.18	Top 20%
FvesChr6G00054600	375.943	Top 20%
FvesChr7G00357940	374.64	Top 20%
FvesChr2G00200810	373.998	Top 20%
FvesChr6G00032140	373.742	Top 20%
FvesChr7G00320980	372.495	Top 20%
FvesChr4G00160160	372.489	Top 20%
FvesChr6G00058350	371.944	Top 20%
FvesChr7G00337700	370.218	Top 20%
FvesChr2G00226700	369.177	Top 20%
FvesChr3G00122220	368.839	Top 20%
FvesChr7G00325940	368.212	Top 20%
FvesChr3G00095130	367.431	Top 20%
FvesChr6G00027060	366.929	Top 20%
FvesChr2G00179110	366.766	Top 20%
FvesChr4G00170070	366.589	Top 20%
FvesChr4G00137100	365.247	Top 20%
FvesChr4G00160010	365.17	Top 20%
FvesChr3G00068560	364.081	Top 20%
FvesChr2G00213030	362.912	Top 20%
FvesChr6G00045750	362.235	Top 20%
FvesChr1G00318480	361.674	Top 20%
FvesChr2G00208250	358.859	Top 20%
FvesChr3G00083130	358.757	Top 20%
FvesChr5G00241140	358.582	Top 20%
FvesChr6G00024080	355.47	Top 20%
FvesChr2G00197430	355.029	Top 20%
FvesChr4G00158030	354.677	Top 20%
FvesChr4G00154720	353.53	Top 20%
FvesChr5G00263890	353.132	Top 20%
FvesChr6G00003560	352.538	Top 20%
FvesChr4G00159520	352.312	Top 20%
FvesChr4G00158890	351.966	Top 20%
FvesChr6G00043520	351.772	Top 20%
FvesChr5G00275130	351.765	Top 20%
FvesChr2G00211190	351.446	Top 20%
FvesChr7G00346040	350.71	Top 20%
FvesChr3G00091020	350.426	Top 20%
FvesChr7G00359910	347.567	Top 20%
FvesChr3G00068780	346.723	Top 20%
FvesChr6G00017770	346.339	Top 20%
FvesChr6G00067700	345.687	Top 20%
FvesChr6G00019160	344.673	Top 20%
FvesChr5G00265200	343.826	Top 20%
FvesChr5G00244990	343.008	Top 20%
FvesChr2G00216340	342.794	Top 20%
FvesChr3G00096980	341.614	Top 20%
FvesChr3G00074740	340.623	Top 20%
FvesChr4G00163870	339.947	Top 20%
FvesChr2G00212260	339.518	Top 20%
FvesChr5G00255770	339.032	Top 20%
FvesChr6G00020970	338.757	Top 20%
FvesChr7G00349260	338.714	Top 20%
FvesChr6G00013250	338.561	Top 20%
FvesChr7G00335480	337.486	Top 20%
FvesChr1G00290660	337.473	Top 20%
FvesChr7G00321140	337.101	Top 20%
FvesChr6G00053830	337.089	Top 20%
FvesChr1G00293250	336.654	Top 20%
FvesChr6G00023880	336.254	Top 20%
FvesChr6G00065390	335.969	Top 20%
FvesChr6G00000250	335.472	Top 20%
FvesChr5G00277690	335.096	Top 20%
FvesChr1G00300880	334.901	Top 20%
FvesChr5G00236530	334.842	Top 20%
FvesChr7G00356610	334.502	Top 20%
FvesChr6G00031390	334.413	Top 20%
FvesChr4G00128750	334.052	Top 20%
FvesChr1G00283300	333.535	Top 20%
FvesChr6G00044860	332.818	Top 20%
FvesChr6G00066200	332.66	Top 20%
FvesChr1G00290160	332.105	Top 20%
FvesChr5G00278380	331.72	Top 20%
FvesChr6G00063550	331.564	Top 20%
FvesChr5G00258470	331.394	Top 20%
FvesChr3G00112740	330.586	Top 20%
FvesChr6G00038880	330.12	Top 20%
FvesChr1G00312360	330.062	Top 20%
FvesChr2G00210160	329.603	Top 20%
FvesChr3G00069000	328.88	Top 20%
FvesChr3G00085840	328.817	Top 20%
FvesChr6G00012610	328.289	Top 20%
FvesChr6G00036690	327.193	Top 20%
FvesChr4G00147050	326.597	Top 20%
FvesChr2G00200800	326.371	Top 20%
FvesChr1G00302510	326.018	Top 20%
FvesChr1G00289020	325.479	Top 20%
FvesChr2G00180620	325.209	Top 20%
FvesChr5G00240900	324.485	Top 20%
FvesChr7G00352510	324.358	Top 20%
FvesChr7G00356270	323.908	Top 20%
FvesChr6G00016700	323.624	Top 20%
FvesChr2G00205640	322.38	Top 20%
FvesChr5G00243010	322.286	Top 20%
FvesChr7G00351330	321.852	Top 20%
FvesChr2G00179290	321.837	Top 20%
FvesChr7G00337810	321.405	Top 20%
FvesChr1G00304260	321.348	Top 20%
FvesChr4G00134050	321.165	Top 20%
FvesChr2G00200970	320.466	Top 20%
FvesChr2G00182740	320.139	Top 20%
FvesChr2G00226090	319.836	Top 20%
FvesChr2G00190370	319.649	Top 20%
FvesChr5G00238030	319.379	Top 20%
FvesChr7G00320160	319.328	Top 20%
FvesChr4G00150710	319.219	Top 20%
FvesChr3G00070350	318.371	Top 20%
FvesChr6G00054530	317.881	Top 20%
FvesChr7G00349990	317.656	Top 20%
FvesChr4G00147940	317.569	Top 20%
FvesChr2G00225920	317.473	Top 20%
FvesChr5G00232450	317.429	Top 20%
FvesChr5G00245380	317.155	Top 20%
FvesChr1G00307650	315.762	Top 20%
FvesChr2G00190400	315.18	Top 20%
FvesChr3G00078160	314.768	Top 20%
FvesChr5G00250030	314.503	Top 20%
FvesChr4G00156760	314.045	Top 20%
FvesChr1G00280170	313.721	Top 20%
FvesChr6G00038310	310.681	Top 20%
FvesChr4G00161820	310.644	Top 20%
FvesChr2G00214270	310.077	Top 20%
FvesChr5G00250870	309.927	Top 20%
FvesChr2G00202490	309.908	Top 20%
FvesChr6G00035450	309.63	Top 20%
FvesChr3G00089980	307.588	Top 20%
FvesChr6G00060430	306.537	Top 20%
FvesChr6G00021950	305.379	Top 20%
FvesChr4G00164290	304.785	Top 20%
FvesChr3G00113640	304.694	Top 20%
FvesChr5G00262280	303.678	Top 20%
FvesChr1G00279130	303.584	Top 20%
FvesChr6G00004720	303.238	Top 20%
FvesChr2G00179360	302.374	Top 20%
FvesChr1G00304100	301.626	Top 20%
FvesChr6G00018900	301.61	Top 20%
FvesChr6G00058260	300.862	Top 20%
FvesChr5G00248560	300.698	Top 20%
FvesChr3G00083370	300.619	Top 20%
FvesChr5G00232320	300.401	Top 20%
FvesChr7G00360940	300.388	Top 20%
FvesChr3G00079140	300.053	Top 20%
FvesChr4G00171310	299.356	Top 20%
FvesChr7G00350460	298.004	Top 20%
FvesChr6G00014540	297.927	Top 20%
FvesChr1G00313210	297.734	Top 20%
FvesChr5G00249890	297.519	Top 20%
FvesChr6G00038670	297.503	Top 20%
FvesChr7G00344830	296.56	Top 20%
FvesChr2G00187340	296.131	Top 20%
FvesChr5G00266750	295.718	Top 20%
FvesChr5G00249590	295.616	Top 20%
FvesChr5G00268630	295.184	Top 20%
FvesChr2G00225080	295.12	Top 20%
FvesChr3G00092210	294.991	Top 20%
FvesChr3G00076260	294.901	Top 20%
FvesChr4G00172940	294.134	Top 20%
FvesChr5G00238470	293.911	Top 20%
FvesChr4G00172210	293.229	Top 20%
FvesChr6G00018490	293.207	Top 20%
FvesChr4G00175960	292.809	Top 20%
FvesChr7G00329080	291.145	Top 20%
FvesChr6G00035710	290.895	Top 20%
FvesChr6G00034820	289.547	Top 20%
FvesChr4G00161230	289.242	Top 20%
FvesChr7G00356040	289.023	Top 20%
FvesChr6G00060700	288.968	Top 20%
FvesChr5G00250080	288.9	Top 20%
FvesChr6G00025050	288.771	Top 20%
FvesChr2G00184700	288.43	Top 20%
FvesChr7G00344100	288.359	Top 20%
FvesChr7G00347420	287.242	Top 20%
FvesChr6G00046050	287.129	Top 20%
FvesChr7G00348150	287.104	Top 20%
FvesChr3G00113930	286.426	Top 20%
FvesChr6G00009230	286.322	Top 20%
FvesChr2G00211200	285.807	Top 20%
FvesChr6G00018740	285.16	Top 20%
FvesChr7G00360700	284.866	Top 20%
FvesChr4G00148130	284.631	Top 20%
FvesChr3G00111660	284.494	Top 20%
FvesChr3G00069750	284.464	Top 20%
FvesChr5G00241450	284.406	Top 20%
FvesChr2G00181950	284.292	Top 20%
FvesChr1G00300360	284.156	Top 20%
FvesChr6G00046190	283.564	Top 20%
FvesChr7G00360210	283.213	Top 20%
FvesChr4G00132760	282.785	Top 20%
FvesChr5G00266660	282.678	Top 20%
FvesChr1G00308350	282.521	Top 20%
FvesChr6G00045330	282.507	Top 20%
FvesChr4G00172400	282.31	Top 20%
FvesChr3G00096940	282.222	Top 20%
FvesChr6G00000590	282.076	Top 20%
FvesChr2G00189530	281.925	Top 20%
FvesChr2G00218200	281.705	Top 20%
FvesChr2G00180790	281.358	Top 20%
FvesChr3G00095770	281.114	Top 20%
FvesChr6G00009650	280.909	Top 20%
FvesChr6G00011990	278.675	Top 20%
FvesChr2G00217330	278.601	Top 20%
FvesChr2G00187290	278.494	Top 20%
FvesChr3G00085490	278.453	Top 20%
FvesChr1G00295350	277.827	Top 20%
FvesChr7G00331810	277.653	Top 20%
FvesChr2G00223660	277.487	Top 20%
FvesChr6G00047460	276.483	Top 20%
FvesChr2G00220990	275.663	Top 20%
FvesChr2G00205740	274.7	Top 20%
FvesChr5G00261010	273.761	Top 20%
FvesChr5G00261750	273.723	Top 20%
FvesChr2G00217700	273.565	Top 20%
FvesChr5G00272340	273.555	Top 20%
FvesChr5G00231160	273.169	Top 20%
FvesChr7G00349720	273.081	Top 20%
FvesChr6G00054980	272.909	Top 20%
FvesChr5G00275090	272.83	Top 20%
FvesChr1G00313180	272.731	Top 20%
FvesChr3G00126460	272.719	Top 20%
FvesChr3G00089350	272.701	Top 20%
FvesChr7G00354250	272.545	Top 20%
FvesChr4G00158210	272.489	Top 20%
FvesChr2G00179630	272.301	Top 20%
FvesChr3G00114520	271.676	Top 20%
FvesChr6G00059510	271.609	Top 20%
FvesChr7G00358940	271.109	Top 20%
FvesChr3G00098370	271.092	Top 20%
FvesChr5G00249970	270.475	Top 20%
FvesChr2G00188190	269.647	Top 20%
FvesChr2G00203990	269.354	Top 20%
FvesChr5G00238850	269.228	Top 20%
FvesChr4G00160770	268.569	Top 20%
FvesChr2G00179140	267.593	Top 20%
FvesChr7G00330010	267.374	Top 20%
FvesChr2G00185590	266.872	Top 20%
FvesChr1G00308140	266.79	Top 20%
FvesChr4G00130470	266.583	Top 20%
FvesChr6G00045650	266.537	Top 20%
FvesChr7G00344820	266.411	Top 20%
FvesChr5G00245220	266.071	Top 20%
FvesChr5G00274080	265.571	Top 20%
FvesChr7G00320830	265.506	Top 20%
FvesChr6G00006190	265.417	Top 20%
FvesChr4G00151670	265.287	Top 20%
FvesChr6G00020240	264.903	Top 20%
FvesChr7G00361240	264.828	Top 20%
FvesChr6G00042640	264.691	Top 20%
FvesChr3G00084660	264.498	Top 20%
FvesChr3G00112940	263.636	Top 20%
FvesChr3G00104950	263.096	Top 20%
FvesChr2G00226610	262.925	Top 20%
FvesChr3G00081550	262.199	Top 20%
FvesChr7G00357140	261.673	Top 20%
FvesChr3G00088750	261.212	Top 20%
FvesChr3G00089420	260.935	Top 20%
FvesChr1G00313080	260.561	Top 20%
FvesChr6G00067560	260.54	Top 20%
FvesChr1G00288170	260.405	Top 20%
FvesChr5G00239090	260.326	Top 20%
FvesChr2G00183740	260.207	Top 20%
FvesChr3G00070410	259.03	Top 20%
FvesChr3G00095630	258.935	Top 20%
FvesChr5G00247140	258.431	Top 20%
FvesChr7G00335510	257.876	Top 20%
FvesChr2G00210170	257.662	Top 20%
FvesChr6G00038280	257.606	Top 20%
FvesChr2G00205020	257.567	Top 20%
FvesChr6G00049520	257.037	Top 20%
FvesChr1G00280520	256.845	Top 20%
FvesChr1G00315410	256.755	Top 20%
FvesChr4G00129200	256.509	Top 20%
FvesChr6G00013660	255.593	Top 20%
FvesChr7G00327240	254.757	Top 20%
FvesChr3G00115000	254.059	Top 20%
FvesChr3G00113790	253.187	Top 20%
FvesChr6G00016880	252.521	Top 20%
FvesChr4G00169900	252.162	Top 20%
FvesChr1G00293020	251.978	Top 20%
FvesChr6G00011130	251.964	Top 20%
FvesChr4G00169030	251.958	Top 20%
FvesChr5G00278500	251.948	Top 20%
FvesChr4G00161000	251.577	Top 20%
FvesChr7G00330000	250.939	Top 20%
FvesChr2G00228710	250.672	Top 20%
FvesChr3G00119550	250.317	Top 20%
FvesChr1G00281380	250.26	Top 20%
FvesChr2G00212180	250.042	Top 20%
FvesChr5G00257890	248.573	Top 20%
FvesChr1G00308050	248.559	Top 20%
FvesChr4G00157340	248.023	Top 20%
FvesChr7G00336850	247.985	Top 20%
FvesChr4G00172430	247.451	Top 20%
FvesChr1G00283440	247.397	Top 20%
FvesChr1G00281240	246.982	Top 20%
FvesChr6G00004080	246.651	Top 20%
FvesChr4G00161380	246.385	Top 20%
FvesChr5G00229810	246.132	Top 20%
FvesChr5G00248200	245.733	Top 20%
FvesChr5G00251390	245.717	Top 20%
FvesChr3G00071900	245.581	Top 20%
FvesChr7G00329660	245.218	Top 20%
FvesChr3G00126550	245.119	Top 20%
FvesChr6G00031400	244.996	Top 20%
FvesChr4G00160060	244.589	Top 20%
FvesChr7G00334890	244.358	Top 20%
FvesChr5G00235200	244.174	Top 20%
FvesChr5G00236400	244.133	Top 20%
FvesChr2G00201230	244.112	Top 20%
FvesChr1G00289840	243.905	Top 20%
FvesChr7G00344670	243.494	Top 20%
FvesChr4G00157900	243.473	Top 20%
FvesChr4G00166640	242.7	Top 20%
FvesChr6G00053090	242.386	Top 20%
FvesChr2G00198040	242.042	Top 20%
FvesChr6G00050360	241.706	Top 20%
FvesChr1G00296020	241.664	Top 20%
FvesChr2G00203460	241.533	Top 20%
FvesChr2G00192250	241.282	Top 20%
FvesChr1G00283150	241.231	Top 20%
FvesChr3G00075600	241.166	Top 20%
FvesChr2G00218310	240.152	Top 20%
FvesChr5G00262130	240.071	Top 20%
FvesChr2G00200740	239.795	Top 20%
FvesChr4G00164040	239.341	Top 20%
FvesChr4G00145060	239.172	Top 20%
FvesChr5G00230640	239.102	Top 20%
FvesChr5G00245650	238.998	Top 20%
FvesChr6G00031430	238.559	Top 20%
FvesChr5G00241910	238.433	Top 20%
FvesChr3G00075100	238.432	Top 20%
FvesChr1G00279860	237.968	Top 20%
FvesChr3G00118900	237.9	Top 20%
FvesChr1G00279630	237.566	Top 20%
FvesChr4G00159560	236.738	Top 20%
FvesChr7G00324460	236.457	Top 20%
FvesChr6G00016750	236.122	Top 20%
FvesChr6G00031640	236.051	Top 20%
FvesChr6G00006850	235.965	Top 20%
FvesChr3G00095230	235.597	Top 20%
FvesChr2G00204580	235.182	Top 20%
FvesChr2G00219500	235.108	Top 20%
FvesChr7G00321040	234.974	Top 20%
FvesChr6G00054840	234.957	Top 20%
FvesChr6G00043640	234.829	Top 20%
FvesChr5G00237590	234.719	Top 20%
FvesChr2G00222640	234.258	Top 20%
FvesChr6G00046740	233.999	Top 20%
FvesChr6G00061780	233.765	Top 20%
FvesChr6G00039220	233.307	Top 20%
FvesChr2G00228340	232.148	Top 20%
FvesChr1G00287000	232.111	Top 20%
FvesChr4G00154010	231.637	Top 20%
FvesChr6G00018080	231.531	Top 20%
FvesChr2G00216370	231.103	Top 20%
FvesChr2G00209490	230.732	Top 20%
FvesChr3G00068490	230.661	Top 20%
FvesChr6G00055140	230.329	Top 20%
FvesChr5G00277090	230.284	Top 20%
FvesChr5G00257710	229.78	Top 20%
FvesChr1G00286200	229.534	Top 20%
FvesChr2G00185380	229.081	Top 20%
FvesChr1G00310120	228.344	Top 20%
FvesChr3G00091960	228.164	Top 20%
FvesChr6G00003160	227.911	Top 20%
FvesChr3G00099610	227.585	Top 20%
FvesChr3G00107050	227.061	Top 20%
FvesChr3G00105430	226.728	Top 20%
FvesChr7G00360080	226.606	Top 20%
FvesChr4G00133850	226.531	Top 20%
FvesChr5G00229510	226.216	Top 20%
FvesChr4G00128100	225.924	Top 20%
FvesChr7G00355540	225.291	Top 20%
FvesChr3G00088870	225.262	Top 20%
FvesChr6G00059500	224.752	Top 20%
FvesChr6G00067490	224.737	Top 20%
FvesChr7G00345960	224.487	Top 20%
FvesChr3G00069280	224.424	Top 20%
FvesChr5G00249210	223.072	Top 20%
FvesChr6G00039990	223.067	Top 20%
FvesChr2G00185530	223.046	Top 20%
FvesChr1G00282680	222.912	Top 20%
FvesChr5G00241540	222.634	Top 20%
FvesChr7G00325240	222.423	Top 20%
FvesChr6G00003380	222.106	Top 20%
FvesChr7G00326610	221.999	Top 20%
FvesChr4G00137830	221.13	Top 20%
FvesChr3G00092740	221.088	Top 20%
FvesChr5G00247320	220.771	Top 20%
FvesChr3G00096250	220.572	Top 20%
FvesChr2G00196250	220.247	Top 20%
FvesChr4G00163630	220.028	Top 20%
FvesChr7G00333890	219.733	Top 20%
FvesChr4G00137690	219.431	Top 20%
FvesChr3G00113720	219.415	Top 20%
FvesChr5G00246670	219.372	Top 20%
FvesChr7G00352640	219.35	Top 20%
FvesChr4G00156160	219.346	Top 20%
FvesChr5G00249750	219.169	Top 20%
FvesChr2G00201950	218.975	Top 20%
FvesChr6G00039720	218.929	Top 20%
FvesChr7G00324930	218.752	Top 20%
FvesChr7G00331870	218.616	Top 20%
FvesChr6G00042570	218.273	Top 20%
FvesChr7G00355450	217.741	Top 20%
FvesChr3G00070580	217.712	Top 20%
FvesChr1G00298940	217.614	Top 20%
FvesChr7G00343560	216.762	Top 20%
FvesChr3G00105200	216.603	Top 20%
FvesChr2G00196670	216.558	Top 20%
FvesChr3G00093740	216.273	Top 20%
FvesChr5G00245250	216.245	Top 20%
FvesChr6G00065110	215.828	Top 20%
FvesChr5G00250740	215.598	Top 20%
FvesChr6G00012000	215.589	Top 20%
FvesChr5G00250180	214.626	Top 20%
FvesChr5G00247620	214.489	Top 20%
FvesChr3G00070330	214.327	Top 20%
FvesChr1G00290120	213.854	Top 20%
FvesChr4G00147120	213.405	Top 20%
FvesChr2G00224180	212.967	Top 20%
FvesChr4G00149220	212.488	Top 20%
FvesChr5G00265530	212.419	Top 20%
FvesChr6G00062070	212.177	Top 20%
FvesChr5G00231610	212.05	Top 20%
FvesChr6G00023910	211.821	Top 20%
FvesChr6G00064570	211.307	Top 20%
FvesChr5G00241230	211.202	Top 20%
FvesChr6G00003340	211.131	Top 20%
FvesChr2G00178520	211.123	Top 20%
FvesChr2G00215810	210.723	Top 20%
FvesChr6G00063110	210.631	Top 20%
FvesChr3G00074050	210.508	Top 20%
FvesChr3G00077630	210.228	Top 20%
FvesChr6G00007680	210.105	Top 20%
FvesChr7G00326020	209.467	Top 20%
FvesChr1G00310010	208.979	Top 20%
FvesChr6G00050230	208.151	Top 20%
FvesChr3G00082820	207.917	Top 20%
FvesChr5G00270140	207.822	Top 20%
FvesChr5G00266810	207.752	Top 20%
FvesChr1G00301980	207.602	Top 20%
FvesChr4G00155060	206.88	Top 20%
FvesChr3G00089260	206.362	Top 20%
FvesChr4G00141850	205.78	Top 20%
FvesChr6G00007760	205.757	Top 20%
FvesChr4G00155570	205.63	Top 20%
FvesChr6G00019140	203.311	Top 20%
FvesChr4G00167760	203.279	Top 20%
FvesChr5G00274510	203.183	Top 20%
FvesChr2G00211320	202.868	Top 20%
FvesChr1G00279170	202.782	Top 20%
FvesChr6G00006330	202.716	Top 20%
FvesChr7G00335760	202.089	Top 20%
FvesChr2G00227240	201.843	Top 20%
FvesChr4G00132360	201.514	Top 20%
FvesChr1G00317700	201.131	Top 20%
FvesChr5G00257000	201.09	Top 20%
FvesChr5G00253210	200.909	Top 20%
FvesChr4G00158430	200.87	Top 20%
FvesChr4G00157450	200.583	Top 20%
FvesChr5G00251230	200.577	Top 20%
FvesChr4G00173010	200.228	Top 20%
FvesChr3G00074680	199.962	Top 20%
FvesChr3G00069690	199.636	Top 20%
FvesChr6G00034630	199.397	Top 20%
FvesChr3G00094260	199.344	Top 20%
FvesChr6G00003140	199.044	Top 20%
FvesChr5G00241250	198.853	Top 20%
FvesChr7G00322360	198.825	Top 20%
FvesChr2G00198630	198.614	Top 20%
FvesChr5G00239320	198.069	Top 20%
FvesChr2G00214150	197.879	Top 20%
FvesChr1G00303350	197.874	Top 20%
FvesChr2G00207600	197.439	Top 20%
FvesChr3G00070810	197.406	Top 20%
FvesChr4G00148480	197.001	Top 20%
FvesChr3G00122570	196.926	Top 20%
FvesChr6G00018500	196.861	Top 20%
FvesChr5G00235180	196.795	Top 20%
FvesChr1G00304460	196.778	Top 20%
FvesChr2G00188980	196.571	Top 20%
FvesChr6G00021020	196.082	Top 20%
FvesChr6G00047140	195.86	Top 20%
FvesChr6G00043540	195.702	Top 20%
FvesChr3G00103190	195.299	Top 20%
FvesChr5G00260120	195.249	Top 20%
FvesChr5G00264760	195.225	Top 20%
FvesChr7G00341770	194.857	Top 20%
FvesChr4G00169180	194.373	Top 20%
FvesChr1G00282170	194.373	Top 20%
FvesChr6G00017950	193.727	Top 20%
FvesChr4G00156980	193.377	Top 20%
FvesChr6G00057360	193.276	Top 20%
FvesChr6G00013160	193.138	Top 20%
FvesChr2G00213320	192.122	Top 20%
FvesChr3G00113500	191.603	Top 20%
FvesChr5G00268710	191.492	Top 20%
FvesChr2G00223330	191.006	Top 20%
FvesChr6G00048240	190.951	Top 20%
FvesChr5G00268670	190.602	Top 20%
FvesChr5G00246580	190.553	Top 20%
FvesChr4G00164080	190.326	Top 20%
FvesChr7G00320950	189.888	Top 20%
FvesChr6G00017410	189.86	Top 20%
FvesChr2G00211480	189.653	Top 20%
FvesChr1G00286470	189.612	Top 20%
FvesChr4G00144640	189.592	Top 20%
FvesChr6G00041680	188.989	Top 20%
FvesChr5G00257960	188.976	Top 20%
FvesChr5G00250830	188.812	Top 20%
FvesChr6G00008710	188.292	Top 20%
FvesChr6G00000270	188.218	Top 20%
FvesChr1G00315960	188.159	Top 20%
FvesChr6G00048970	188.036	Top 20%
FvesChr3G00110690	187.846	Top 20%
FvesChr5G00263940	187.766	Top 20%
FvesChr5G00239280	187.505	Top 20%
FvesChr3G00074610	187.438	Top 20%
FvesChr7G00357110	187.093	Top 20%
FvesChr3G00118340	187.01	Top 20%
FvesChr6G00029010	186.336	Top 20%
FvesChr1G00314600	186.272	Top 20%
FvesChr6G00015200	185.974	Top 20%
FvesChr4G00147100	185.647	Top 20%
FvesChr7G00334460	185.402	Top 20%
FvesChr3G00113400	185.283	Top 20%
FvesChr5G00245600	185.03	Top 20%
FvesChr6G00016890	184.76	Top 20%
FvesChr7G00335350	184.374	Top 20%
FvesChr7G00339560	184.334	Top 20%
FvesChr5G00270970	184.167	Top 20%
FvesChr6G00065850	184.156	Top 20%
FvesChr1G00297510	184.032	Top 20%
FvesChr7G00347330	184.007	Top 20%
FvesChr5G00256870	183.526	Top 20%
FvesChr3G00093270	183.148	Top 20%
FvesChr6G00042940	183.078	Top 20%
FvesChr7G00332250	183.011	Top 20%
FvesChr5G00245020	182.998	Top 20%
FvesChr4G00156240	182.637	Top 20%
FvesChr4G00130670	182.631	Top 20%
FvesChr2G00188440	182.525	Top 20%
FvesChr1G00284270	182.223	Top 20%
FvesChr5G00254530	181.798	Top 20%
FvesChr1G00283850	181.628	Top 20%
FvesChr1G00283210	181.424	Top 20%
FvesChr5G00229380	181.403	Top 20%
FvesChr6G00019150	181.347	Top 20%
FvesChr2G00200850	181.204	Top 20%
FvesChr3G00081020	180.999	Top 20%
FvesChr4G00161150	180.985	Top 20%
FvesChr6G00016960	180.973	Top 20%
FvesChr1G00284970	180.751	Top 20%
FvesChr3G00075090	180.741	Top 20%
FvesChr5G00229580	180.4	Top 20%
FvesChr6G00024390	180.391	Top 20%
FvesChr7G00324270	180.324	Top 20%
FvesChr6G00005670	180.242	Top 20%
FvesChr5G00272670	179.88	Top 20%
FvesChr3G00093680	179.814	Top 20%
FvesChr1G00292530	179.774	Top 20%
FvesChr1G00291410	179.759	Top 20%
FvesChr5G00242680	179.69	Top 20%
FvesChr2G00191990	179.671	Top 20%
FvesChr6G00061990	179.346	Top 20%
FvesChr6G00059780	178.922	Top 20%
FvesChr3G00070780	178.294	Top 20%
FvesChr3G00096700	178.292	Top 20%
FvesChr7G00322990	178.156	Top 20%
FvesChr6G00049140	178.094	Top 20%
FvesChr2G00190960	178.044	Top 20%
FvesChr6G00026490	177.743	Top 20%
FvesChr6G00029960	177.47	Top 20%
FvesChr7G00321300	177.384	Top 20%
FvesChr6G00029110	177.278	Top 20%
FvesChr6G00019390	177.047	Top 20%
FvesChr4G00156110	176.911	Top 20%
FvesChr6G00060050	176.727	Top 20%
FvesChr5G00248720	176.713	Top 20%
FvesChr2G00220300	176.682	Top 20%
FvesChr2G00179770	176.307	Top 20%
FvesChr1G00279720	176.12	Top 20%
FvesChr3G00119340	175.963	Top 20%
FvesChr1G00281720	175.939	Top 20%
FvesChr1G00287380	175.556	Top 20%
FvesChr5G00241650	175.553	Top 20%
FvesChr1G00315420	175.526	Top 20%
FvesChr7G00325530	175.473	Top 20%
FvesChr5G00233610	175.303	Top 20%
FvesChr2G00214670	175.062	Top 20%
FvesChr3G00102420	175.026	Top 20%
FvesChr6G00000570	174.399	Top 20%
FvesChr6G00037290	174.069	Top 20%
FvesChr3G00083020	173.999	Top 20%
FvesChr3G00093610	173.886	Top 20%
FvesChr5G00237510	173.778	Top 20%
FvesChr3G00078520	173.648	Top 20%
FvesChr6G00067150	173.645	Top 20%
FvesChr2G00198620	173.568	Top 20%
FvesChr6G00040260	173.336	Top 20%
FvesChr7G00357400	173.125	Top 20%
FvesChr7G00322040	173.03	Top 20%
FvesChr2G00183040	172.842	Top 20%
FvesChr2G00208820	172.811	Top 20%
FvesChr5G00264730	172.807	Top 20%
FvesChr4G00152550	172.577	Top 20%
FvesChr3G00110330	172.367	Top 20%
FvesChr5G00229330	172.29	Top 20%
FvesChr6G00036680	172.246	Top 20%
FvesChr6G00016100	171.861	Top 20%
FvesChr6G00061230	171.63	Top 20%
FvesChr1G00280310	171.515	Top 20%
FvesChr1G00310840	171.512	Top 20%
FvesChr1G00301730	171.211	Top 20%
FvesChr5G00246440	171.018	Top 20%
FvesChr5G00241280	170.147	Top 20%
FvesChr6G00019410	170.035	Top 20%
FvesChr2G00219320	169.834	Top 20%
FvesChr5G00237340	169.719	Top 20%
FvesChr4G00140780	169.707	Top 20%
FvesChr2G00206920	169.519	Top 20%
FvesChr2G00223040	169.325	Top 20%
FvesChr5G00235070	169.273	Top 20%
FvesChr3G00092280	169.262	Top 20%
FvesChr7G00337340	169.256	Top 20%
FvesChr7G00360860	169.196	Top 20%
FvesChr7G00359720	168.715	Top 20%
FvesChr4G00147690	168.333	Top 20%
FvesChr2G00226350	168.241	Top 20%
FvesChr6G00023900	168.143	Top 20%
FvesChr3G00082060	168.063	Top 20%
FvesChr3G00105760	168.048	Top 20%
FvesChr6G00000610	167.637	Top 20%
FvesChr4G00173190	167.628	Top 20%
FvesChr6G00035090	167.553	Top 20%
FvesChr4G00171190	167.515	Top 20%
FvesChr6G00067850	167.41	Top 20%
FvesChr1G00310880	167.365	Top 20%
FvesChr6G00007800	167.121	Top 20%
FvesChr4G00169210	166.988	Top 20%
FvesChr3G00127130	166.447	Top 20%
FvesChr2G00205480	166.443	Top 20%
FvesChr5G00264740	166.181	Top 20%
FvesChr7G00360380	166.051	Top 20%
FvesChr5G00275750	166.026	Top 20%
FvesChr2G00200440	165.963	Top 20%
FvesChr7G00344410	165.705	Top 20%
FvesChr4G00172750	165.69	Top 20%
FvesChr4G00169780	165.311	Top 20%
FvesChr3G00077320	165.229	Top 20%
FvesChr3G00109620	165.144	Top 20%
FvesChr7G00361580	165.107	Top 20%
FvesChr1G00292870	164.445	Top 20%
FvesChr3G00074440	164.38	Top 20%
FvesChr2G00199980	164.368	Top 20%
FvesChr7G00340640	164.166	Top 20%
FvesChr6G00052850	163.782	Top 20%
FvesChr2G00187850	163.746	Top 20%
FvesChr1G00306900	163.641	Top 20%
FvesChr5G00235680	163.578	Top 20%
FvesChr3G00094720	163.381	Top 20%
FvesChr2G00179150	163.25	Top 20%
FvesChr1G00296030	162.983	Top 20%
FvesChr1G00280390	162.718	Top 20%
FvesChr2G00200960	162.647	Top 20%
FvesChr4G00127490	162.588	Top 20%
FvesChr3G00101480	162.563	Top 20%
FvesChr3G00087410	162.445	Top 20%
FvesChr2G00223180	162.069	Top 20%
FvesChr7G00347020	161.975	Top 20%
FvesChr2G00220210	161.715	Top 20%
FvesChr6G00049580	161.5	Top 20%
FvesChr2G00192730	161.442	Top 20%
FvesChr3G00102960	161.414	Top 20%
FvesChr5G00268350	161.233	Top 20%
FvesChr7G00328670	161.027	Top 20%
FvesChr3G00083160	160.94	Top 20%
FvesChr4G00149440	160.936	Top 20%
FvesChr3G00074240	160.795	Top 20%
FvesChr2G00228570	160.744	Top 20%
FvesChr5G00263710	160.742	Top 20%
FvesChr7G00357380	160.699	Top 20%
FvesChr2G00179090	160.482	Top 20%
FvesChr4G00132130	160.292	Top 20%
FvesChr6G00051950	159.992	Top 20%
FvesChr2G00199840	159.75	Top 20%
FvesChr4G00169910	159.749	Top 20%
FvesChr1G00316900	159.468	Top 20%
FvesChr5G00260830	159.452	Top 20%
FvesChr7G00352470	159.267	Top 20%
FvesChr6G00053620	159.044	Top 20%
FvesChr7G00334020	158.957	Top 20%
FvesChr3G00120380	158.671	Top 20%
FvesChr2G00211880	158.473	Top 20%
FvesChr1G00315990	158.338	Top 20%
FvesChr6G00028250	158.332	Top 20%
FvesChr5G00234560	158.191	Top 20%
FvesChr3G00092110	157.551	Top 20%
FvesChr2G00201940	157.538	Top 20%
FvesChr2G00180580	157.415	Top 20%
FvesChr3G00126450	157.208	Top 20%
FvesChr4G00127690	157.03	Top 20%
FvesChr6G00016180	156.885	Top 20%
FvesChr3G00096720	156.751	Top 20%
FvesChr6G00048200	156.279	Top 20%
FvesChr5G00257280	156.264	Top 20%
FvesChr2G00204740	156.166	Top 20%
FvesChr5G00262680	155.556	Top 20%
FvesChr2G00210540	155.385	Top 20%
FvesChr7G00347650	155.21	Top 20%
FvesChr5G00244390	155.004	Top 20%
FvesChr1G00284340	154.965	Top 20%
FvesChr7G00356880	154.701	Top 20%
FvesChr7G00320960	154.499	Top 20%
FvesChr4G00174130	154.286	Top 20%
FvesChr5G00229320	154.238	Top 20%
FvesChr6G00025230	154.196	Top 20%
FvesChr1G00316430	154.178	Top 20%
FvesChr1G00283070	154.029	Top 20%
FvesChr7G00323280	153.963	Top 20%
FvesChr1G00303420	153.948	Top 20%
FvesChr4G00168810	153.812	Top 20%
FvesChr5G00256490	153.757	Top 20%
FvesChr5G00235130	153.552	Top 20%
FvesChr2G00202370	153.527	Top 20%
FvesChr5G00240910	153.334	Top 20%
FvesChr5G00269640	153.129	Top 20%
FvesChr7G00348420	153.053	Top 20%
FvesChr2G00201920	152.863	Top 20%
FvesChr6G00028410	152.773	Top 20%
FvesChr2G00226870	152.768	Top 20%
FvesChr4G00154020	152.668	Top 20%
FvesChr4G00127840	152.478	Top 20%
FvesChr2G00188950	152.171	Top 20%
FvesChr6G00025770	152.155	Top 20%
FvesChr1G00283340	152.045	Top 20%
FvesChr6G00034530	152.009	Top 20%
FvesChr4G00170790	151.958	Top 20%
FvesChr3G00106230	151.949	Top 20%
FvesChr6G00023150	151.536	Top 20%
FvesChr7G00357880	151.434	Top 20%
FvesChr1G00283860	151.418	Top 20%
FvesChr2G00199120	151.168	Top 20%
FvesChr3G00119190	150.995	Top 20%
FvesChr1G00291100	150.584	Top 20%
FvesChr5G00263480	150.452	Top 20%
FvesChr3G00075220	150.391	Top 20%
FvesChr6G00038100	150.254	Top 20%
FvesChr4G00136440	150.214	Top 20%
FvesChr6G00008580	150.06	Top 20%
FvesChr2G00225370	149.756	Top 20%
FvesChr5G00277860	149.703	Top 20%
FvesChr4G00168300	149.512	Top 20%
FvesChr7G00344020	149.511	Top 20%
FvesChr6G00059520	149.48	Top 20%
FvesChr3G00113670	149.194	Top 20%
FvesChr2G00221010	149.1	Top 20%
FvesChr7G00351430	149.1	Top 20%
FvesChr4G00160190	149.067	Top 20%
FvesChr5G00258660	148.902	Top 20%
FvesChr6G00054370	148.699	Top 20%
FvesChr2G00190320	148.657	Top 20%
FvesChr5G00247530	148.606	Top 20%
FvesChr3G00099160	148.205	Top 20%
FvesChr5G00241990	147.881	Top 20%
FvesChr6G00019630	147.46	Top 20%
FvesChr4G00127700	147.329	Top 20%
FvesChr2G00206110	147.297	Top 20%
FvesChr3G00087840	147.2	Top 20%
FvesChr6G00022190	147.13	Top 20%
FvesChr2G00216280	146.889	Top 20%
FvesChr7G00357720	146.742	Top 20%
FvesChr3G00118670	146.687	Top 20%
FvesChr3G00069310	146.672	Top 20%
FvesChr6G00043660	146.66	Top 20%
FvesChr6G00063120	146.63	Top 20%
FvesChr6G00000740	146.574	Top 20%
FvesChr2G00218940	146.525	Top 20%
FvesChr1G00288400	146.297	Top 20%
FvesChr3G00121890	146.108	Top 20%
FvesChr6G00047560	145.685	Top 20%
FvesChr5G00254010	145.534	Top 20%
FvesChr3G00093700	145.273	Top 20%
FvesChr3G00115770	145.084	Top 20%
FvesChr6G00058680	144.935	Top 20%
FvesChr2G00212300	144.877	Top 20%
FvesChr2G00219640	144.701	Top 20%
FvesChr7G00332040	144.68	Top 20%
FvesChr5G00236340	144.644	Top 20%
FvesChr4G00135170	144.519	Top 20%
FvesChr2G00226890	144.069	Top 20%
FvesChr2G00200170	143.955	Top 20%
FvesChr1G00285100	143.886	Top 20%
FvesChr5G00235300	143.637	Top 20%
FvesChr5G00235230	143.271	Top 20%
FvesChr3G00110760	143.145	Top 20%
FvesChr3G00126980	143.074	Top 20%
FvesChr5G00230840	143.051	Top 20%
FvesChr1G00307690	142.924	Top 20%
FvesChr3G00113740	142.881	Top 20%
FvesChr3G00097770	142.654	Top 20%
FvesChr5G00234590	142.28	Top 20%
FvesChr6G00019760	142.143	Top 20%
FvesChr1G00280060	141.983	Top 20%
FvesChr1G00285340	141.954	Top 20%
FvesChr6G00031370	141.888	Top 20%
FvesChr5G00248400	141.783	Top 20%
FvesChr2G00220050	141.604	Top 20%
FvesChr1G00310480	141.344	Top 20%
FvesChr4G00160930	141.079	Top 20%
FvesChr3G00083980	140.987	Top 20%
FvesChr7G00349600	140.699	Top 20%
FvesChr3G00079930	140.585	Top 20%
FvesChr1G00300990	140.552	Top 20%
FvesChr2G00185500	140.549	Top 20%
FvesChr6G00018580	140.514	Top 20%
FvesChr5G00275080	140.395	Top 20%
FvesChr6G00065980	140.31	Top 20%
FvesChr3G00122710	140.105	Top 20%
FvesChr3G00123800	140.031	Top 20%
FvesChr5G00263620	140.025	Top 20%
FvesChr6G00039820	139.937	Top 20%
FvesChr5G00246840	139.935	Top 20%
FvesChr7G00339760	139.833	Top 20%
FvesChr7G00342150	139.632	Top 20%
FvesChr2G00192680	139.621	Top 20%
FvesChr4G00165550	139.553	Top 20%
FvesChr7G00352460	139.329	Top 20%
FvesChr7G00346080	139.31	Top 20%
FvesChr3G00100700	139.15	Top 20%
FvesChr4G00160790	139.095	Top 20%
FvesChr1G00286780	139.073	Top 20%
FvesChr1G00302150	138.924	Top 20%
FvesChr4G00172300	138.822	Top 20%
FvesChr4G00135660	138.803	Top 20%
FvesChr3G00089320	138.745	Top 20%
FvesChr5G00260760	138.688	Top 20%
FvesChr2G00201930	138.566	Top 20%
FvesChr7G00351400	138.3	Top 20%
FvesChr4G00148580	138.241	Top 20%
FvesChr5G00240670	138.179	Top 20%
FvesChr3G00098000	138.127	Top 20%
FvesChr7G00357230	138.056	Top 20%
FvesChr3G00113680	138.041	Top 20%
FvesChr7G00327440	137.762	Top 20%
FvesChr6G00033730	137.716	Top 20%
FvesChr5G00238560	137.566	Top 20%
FvesChr5G00275360	137.336	Top 20%
FvesChr6G00002350	137.173	Top 20%
FvesChr3G00075750	137.056	Top 20%
FvesChr7G00322330	137.01	Top 20%
FvesChr4G00174850	136.95	Top 20%
FvesChr3G00101860	136.91	Top 20%
FvesChr1G00300540	136.843	Top 20%
FvesChr4G00127870	136.753	Top 20%
FvesChr6G00017720	136.613	Top 20%
FvesChr6G00022680	136.523	Top 20%
FvesChr7G00357890	136.444	Top 20%
FvesChr3G00090230	136.191	Top 20%
FvesChr5G00234430	136.015	Top 20%
FvesChr7G00351910	135.996	Top 20%
FvesChr1G00307230	135.642	Top 20%
FvesChr4G00140800	135.497	Top 20%
FvesChr5G00256230	135.433	Top 20%
FvesChr6G00004650	135.396	Top 20%
FvesChr7G00338210	135.292	Top 20%
FvesChr5G00256160	135.218	Top 20%
FvesChr5G00258480	134.813	Top 20%
FvesChr2G00218450	134.734	Top 20%
FvesChr2G00215110	134.534	Top 20%
FvesChr4G00130980	134.374	Top 20%
FvesChr4G00164420	134.11	Top 20%
FvesChr4G00152560	134.102	Top 20%
FvesChr4G00146310	133.638	Top 20%
FvesChr7G00320720	133.577	Top 20%
FvesChr1G00312970	133.496	Top 20%
FvesChr2G00202740	133.023	Top 20%
FvesChr2G00209670	132.965	Top 20%
FvesChr1G00312030	132.713	Top 20%
FvesChr7G00339580	132.7	Top 20%
FvesChr2G00208150	132.645	Top 20%
FvesChr3G00073600	132.442	Top 20%
FvesChr6G00044630	132.426	Top 20%
FvesChr5G00239820	132.049	Top 20%
FvesChr3G00081000	131.986	Top 20%
FvesChr5G00265230	131.965	Top 20%
FvesChr5G00242520	131.904	Top 20%
FvesChr3G00076140	131.899	Top 20%
FvesChr7G00328580	131.337	Top 20%
FvesChr3G00082040	131.069	Top 20%
FvesChr3G00125550	131.019	Top 20%
FvesChr4G00176200	130.976	Top 20%
FvesChr7G00339440	130.893	Top 20%
FvesChr6G00012180	130.853	Top 20%
FvesChr2G00211410	130.684	Top 20%
FvesChr3G00093420	130.356	Top 20%
FvesChr6G00053550	130.271	Top 20%
FvesChr6G00023580	130.2	Top 20%
FvesChr1G00299850	130.158	Top 20%
FvesChr5G00244920	130.149	Top 20%
FvesChr4G00149630	130.069	Top 20%
FvesChr3G00115890	130.06	Top 20%
FvesChr4G00165940	129.988	Top 20%
FvesChr3G00126170	129.986	Top 20%
FvesChr2G00219530	129.916	Top 20%
FvesChr6G00015040	129.608	Top 20%
FvesChr5G00239210	129.575	Top 20%
FvesChr3G00070230	129.489	Top 20%
FvesChr1G00292510	129.472	Top 20%
FvesChr4G00146160	129.448	Top 20%
FvesChr4G00173840	129.423	Top 20%
FvesChr7G00348180	129.383	Top 20%
FvesChr5G00254370	129.31	Top 20%
FvesChr6G00063050	129.286	Top 20%
FvesChr4G00170090	129.252	Top 20%
FvesChr5G00249500	129.239	Top 20%
FvesChr6G00008880	129.214	Top 20%
FvesChr5G00234380	129.012	Top 20%
FvesChr5G00261880	129.003	Top 20%
FvesChr5G00243780	128.936	Top 20%
FvesChr6G00055450	128.658	Top 20%
FvesChr5G00251770	128.571	Top 20%
FvesChr7G00339000	128.553	Top 20%
FvesChr6G00061890	128.552	Top 20%
FvesChr1G00292540	128.515	Top 20%
FvesChr1G00291140	128.478	Top 20%
FvesChr3G00100810	128.416	Top 20%
FvesChr5G00238540	128.275	Top 20%
FvesChr6G00016050	128.256	Top 20%
FvesChr2G00219980	128.015	Top 20%
FvesChr2G00216690	127.958	Top 20%
FvesChr3G00087070	127.907	Top 20%
FvesChr3G00106880	127.728	Top 20%
FvesChr5G00231560	127.592	Top 20%
FvesChr3G00113470	127.587	Top 20%
FvesChr6G00038200	127.539	Top 20%
FvesChr6G00010920	127.529	Top 20%
FvesChr3G00076990	127.353	Top 20%
FvesChr5G00266240	127.257	Top 20%
FvesChr6G00000710	127.226	Top 20%
FvesChr5G00255490	126.955	Top 20%
FvesChr2G00208230	126.786	Top 20%
FvesChr5G00241830	126.786	Top 20%
FvesChr1G00290750	126.77	Top 20%
FvesChr3G00123990	126.767	Top 20%
FvesChr4G00155780	126.714	Top 20%
FvesChr4G00153930	126.681	Top 20%
FvesChr7G00351300	126.655	Top 20%
FvesChr3G00077080	126.62	Top 20%
FvesChr2G00207840	126.595	Top 20%
FvesChr5G00250960	126.402	Top 20%
FvesChr7G00360900	126.352	Top 20%
FvesChr3G00103510	126.286	Top 20%
FvesChr1G00305700	126.205	Top 20%
FvesChr2G00206690	125.897	Top 20%
FvesChr6G00059840	125.648	Top 20%
FvesChr6G00057430	125.58	Top 20%
FvesChr3G00113360	125.552	Top 20%
FvesChr4G00155810	125.518	Top 20%
FvesChr2G00224950	125.286	Top 20%
FvesChr4G00162430	125.283	Top 20%
FvesChr6G00000500	125.23	Top 20%
FvesChr2G00184100	125.163	Top 20%
FvesChr4G00139600	125.132	Top 20%
FvesChr4G00131110	125.074	Top 20%
FvesChr2G00225060	125.055	Top 20%
FvesChr7G00339910	124.908	Top 20%
FvesChr6G00067510	124.732	Top 20%
FvesChr1G00314060	124.662	Top 20%
FvesChr5G00274520	124.613	Top 20%
FvesChr5G00236090	124.583	Top 20%
FvesChr7G00330640	124.507	Top 20%
FvesChr7G00323230	124.335	Top 20%
FvesChr2G00200770	124.214	Top 20%
FvesChr2G00212590	124.146	Top 20%
FvesChr3G00090220	124.054	Top 20%
FvesChr3G00104440	123.822	Top 20%
FvesChr3G00092460	123.72	Top 20%
FvesChr7G00327890	123.627	Top 20%
FvesChr2G00225860	123.571	Top 20%
FvesChr3G00073180	123.418	Top 20%
FvesChr4G00143820	123.357	Top 20%
FvesChr5G00250800	123.331	Top 20%
FvesChr6G00011610	123.285	Top 20%
FvesChr3G00096150	123.221	Top 20%
FvesChr4G00174470	123.213	Top 20%
FvesChr6G00021450	123.099	Top 20%
FvesChr3G00109830	123.096	Top 20%
FvesChr2G00215340	123.076	Top 20%
FvesChr5G00254420	123.068	Top 20%
FvesChr4G00164090	122.835	Top 20%
FvesChr6G00004180	122.774	Top 20%
FvesChr6G00054590	122.761	Top 20%
FvesChr6G00067280	122.653	Top 20%
FvesChr4G00170080	122.51	Top 20%
FvesChr5G00240160	122.454	Top 20%
FvesChr7G00344680	122.373	Top 20%
FvesChr3G00109500	122.353	Top 20%
FvesChr5G00278140	122.322	Top 20%
FvesChr3G00114530	122.06	Top 20%
FvesChr6G00016490	122.004	Top 20%
FvesChr1G00304130	121.985	Top 20%
FvesChr3G00101140	121.919	Top 20%
FvesChr3G00121120	121.799	Top 20%
FvesChr4G00170620	121.63	Top 20%
FvesChr4G00143480	121.42	Top 20%
FvesChr6G00018430	121.292	Top 20%
FvesChr6G00004680	121.279	Top 20%
FvesChr7G00350360	121.178	Top 20%
FvesChr4G00132610	121.143	Top 20%
FvesChr5G00272350	121.09	Top 20%
FvesChr6G00016900	121.013	Top 20%
FvesChr4G00161030	120.804	Top 20%
FvesChr4G00156990	120.207	Top 20%
FvesChr2G00216750	120.173	Top 20%
FvesChr6G00001040	120.134	Top 20%
FvesChr2G00184470	120.1	Top 20%
FvesChr3G00125580	120.083	Top 20%
FvesChr2G00228980	120.059	Top 20%
FvesChr2G00225110	120.019	Top 20%
FvesChr6G00003410	119.997	Top 20%
FvesChr6G00062820	119.969	Top 20%
FvesChr7G00348940	119.905	Top 20%
FvesChr7G00361540	119.904	Top 20%
FvesChr2G00225290	119.787	Top 20%
FvesChr7G00356180	119.714	Top 20%
FvesChr3G00105160	119.577	Top 20%
FvesChr2G00211920	119.541	Top 20%
FvesChr3G00096650	119.498	Top 20%
FvesChr1G00283610	119.419	Top 20%
FvesChr2G00211350	119.298	Top 20%
FvesChr4G00140880	119.144	Top 20%
FvesChr7G00321210	118.804	Top 20%
FvesChr2G00191330	118.722	Top 20%
FvesChr4G00147030	118.71	Top 20%
FvesChr5G00246620	118.7	Top 20%
FvesChr7G00348700	118.625	Top 20%
FvesChr1G00283460	118.58	Top 20%
FvesChr6G00011630	118.524	Top 20%
FvesChr5G00233030	118.494	Top 20%
FvesChr6G00047160	118.415	Top 20%
FvesChr5G00229420	118.411	Top 20%
FvesChr6G00018370	118.395	Top 20%
FvesChr2G00227800	118.385	Top 20%
FvesChr4G00136900	118.37	Top 20%
FvesChr4G00163970	118.295	Top 20%
FvesChr7G00341160	118.292	Top 20%
FvesChr6G00053610	118.279	Top 20%
FvesChr1G00315160	118.239	Top 20%
FvesChr3G00115900	117.927	Top 20%
FvesChr2G00192140	117.868	Top 20%
FvesChr7G00361170	117.78	Top 20%
FvesChr2G00224450	117.706	Top 20%
FvesChr7G00331600	117.695	Top 20%
FvesChr4G00142640	117.691	Top 20%
FvesChr2G00224730	117.672	Top 20%
FvesChr7G00349320	117.65	Top 20%
FvesChr1G00308370	117.577	Top 20%
FvesChr6G00014530	117.569	Top 20%
FvesChr2G00189180	117.554	Top 20%
FvesChr2G00180040	117.48	Top 20%
FvesChr4G00136300	117.375	Top 20%
FvesChr3G00103660	117.224	Top 20%
FvesChr2G00201300	117.165	Top 20%
FvesChr4G00160700	117.153	Top 20%
FvesChr7G00344910	117.004	Top 20%
FvesChr6G00060590	116.929	Top 20%
FvesChr6G00003220	116.878	Top 20%
FvesChr1G00282500	116.867	Top 20%
FvesChr7G00349120	116.848	Top 20%
FvesChr5G00244840	116.755	Top 20%
FvesChr1G00286070	116.748	Top 20%
FvesChr4G00144820	116.595	Top 20%
FvesChr6G00015320	116.562	Top 20%
FvesChr4G00171570	116.45	Top 20%
FvesChr1G00288250	116.421	Top 20%
FvesChr3G00104660	116.344	Top 20%
FvesChr3G00076130	116.294	Top 20%
FvesChr5G00231060	116.251	Top 20%
FvesChr2G00212350	116.174	Top 20%
FvesChr4G00171900	116.017	Top 20%
FvesChr4G00128110	115.801	Top 20%
FvesChr6G00002710	115.724	Top 20%
FvesChr3G00071590	115.68	Top 20%
FvesChr2G00180390	115.655	Top 20%
FvesChr3G00070210	115.274	Top 20%
FvesChr4G00168080	115.265	Top 20%
FvesChr2G00190130	115.193	Top 20%
FvesChr5G00233010	115.191	Top 20%
FvesChr6G00013530	115.118	Top 20%
FvesChr1G00294810	115.054	Top 20%
FvesChr7G00328730	115.052	Top 20%
FvesChr4G00170030	114.98	Top 20%
FvesChr7G00358830	114.972	Top 20%
FvesChr2G00222680	114.934	Top 20%
FvesChr7G00354910	114.779	Top 20%
FvesChr3G00085100	114.717	Top 20%
FvesChr3G00099100	114.582	Top 20%
FvesChr4G00166360	114.47	Top 20%
FvesChr5G00253710	114.412	Top 20%
FvesChr1G00280550	114.306	Top 20%
FvesChr2G00211940	114.246	Top 20%
FvesChr6G00057620	114.209	Top 20%
FvesChr4G00138760	114.206	Top 20%
FvesChr5G00278640	114.099	Top 20%
FvesChr4G00165420	114.077	Top 20%
FvesChr3G00100870	113.995	Top 20%
FvesChr2G00180720	113.929	Top 20%
FvesChr4G00175070	113.854	Top 20%
FvesChr7G00347920	113.777	Top 20%
FvesChr7G00354650	113.653	Top 20%
FvesChr4G00172130	113.589	Top 20%
FvesChr5G00232060	113.585	Top 20%
FvesChr7G00352750	113.503	Top 20%
FvesChr5G00245940	113.4	Top 20%
FvesChr4G00172570	113.32	Top 20%
FvesChr6G00027580	113.226	Top 20%
FvesChr1G00295980	113.202	Top 20%
FvesChr4G00175900	113.183	Top 20%
FvesChr4G00176530	113.107	Top 20%
FvesChr6G00061860	113	Top 20%
FvesChr6G00027500	112.932	Top 20%
FvesChr7G00322420	112.862	Top 20%
FvesChr3G00073990	112.809	Top 20%
FvesChr6G00063860	112.754	Top 20%
FvesChr6G00050490	112.663	Top 20%
FvesChr6G00024600	112.657	Top 20%
FvesChr5G00240460	112.398	Top 20%
FvesChr6G00028280	112.397	Top 20%
FvesChr3G00113780	112.308	Top 20%
FvesChr6G00000690	112.27	Top 20%
FvesChr5G00263230	112.224	Top 20%
FvesChr4G00128920	112.129	Top 20%
FvesChr7G00345920	112.07	Top 20%
FvesChr3G00121470	111.979	Top 20%
FvesChr1G00280980	111.942	Top 20%
FvesChr7G00334840	111.942	Top 20%
FvesChr7G00328500	111.939	Top 20%
FvesChr1G00281640	111.937	Top 20%
FvesChr3G00095110	111.871	Top 20%
FvesChr1G00296140	111.69	Top 20%
FvesChr7G00331100	111.684	Top 20%
FvesChr2G00228270	111.669	Top 20%
FvesChr6G00043120	111.624	Top 20%
FvesChr6G00005730	111.592	Top 20%
FvesChr5G00253790	111.578	Top 20%
FvesChr7G00359470	111.506	Top 20%
FvesChr4G00127880	111.494	Top 20%
FvesChr5G00251030	111.49	Top 20%
FvesChr4G00163040	111.216	Top 20%
FvesChr3G00069790	111.119	Top 20%
FvesChr6G00052170	110.897	Top 20%
FvesChr5G00235140	110.879	Top 20%
FvesChr3G00077910	110.875	Top 20%
FvesChr5G00259220	110.698	Top 20%
FvesChr4G00158450	110.666	Top 20%
FvesChr1G00290410	110.537	Top 20%
FvesChr7G00329910	110.533	Top 20%
FvesChr4G00145020	110.471	Top 20%
FvesChr1G00318220	110.319	Top 20%
FvesChr7G00335220	110.255	Top 20%
FvesChr7G00349540	110.192	Top 20%
FvesChr4G00129680	109.996	Top 20%
FvesChr4G00135160	109.969	Top 20%
FvesChr2G00188340	109.902	Top 20%
FvesChr5G00267630	109.773	Top 20%
FvesChr7G00332540	109.598	Top 20%
FvesChr3G00113110	109.492	Top 20%
FvesChr3G00109810	109.466	Top 20%
FvesChr7G00323840	109.463	Top 20%
FvesChr3G00080050	109.361	Top 20%
FvesChr6G00055260	109.227	Top 20%
FvesChr7G00323560	109.026	Top 20%
FvesChr2G00186870	108.907	Top 20%
FvesChr4G00144470	108.891	Top 20%
FvesChr3G00092900	108.777	Top 20%
FvesChr3G00081040	108.551	Top 20%
FvesChr2G00178840	108.388	Top 20%
FvesChr3G00115950	108.349	Top 20%
FvesChr6G00025710	108.285	Top 20%
FvesChr2G00218250	108.273	Top 20%
FvesChr1G00319180	108.263	Top 20%
FvesChr2G00212920	108.184	Top 20%
FvesChr1G00284220	108.161	Top 20%
FvesChr3G00118350	108.153	Top 20%
FvesChr6G00035200	108.032	Top 20%
FvesChr6G00016680	107.95	Top 20%
FvesChr2G00209890	107.906	Top 20%
FvesChr7G00357180	107.829	Top 20%
FvesChr5G00278120	107.608	Top 20%
FvesChr6G00059900	107.551	Top 20%
FvesChr1G00307450	107.521	Top 20%
FvesChr4G00157120	107.438	Top 20%
FvesChr5G00273770	107.4	Top 20%
FvesChr1G00288520	107.341	Top 20%
FvesChr5G00266460	107.334	Top 20%
FvesChr2G00184010	107.301	Top 20%
FvesChr7G00322370	107.2	Top 20%
FvesChr6G00048410	107.017	Top 20%
FvesChr4G00145630	106.921	Top 20%
FvesChr3G00069190	106.863	Top 20%
FvesChr1G00295400	106.803	Top 20%
FvesChr6G00048980	106.764	Top 20%
FvesChr4G00155480	106.74	Top 20%
FvesChr4G00142950	106.643	Top 20%
FvesChr6G00019850	106.618	Top 20%
FvesChr6G00045880	106.438	Top 20%
FvesChr7G00325820	106.42	Top 20%
FvesChr4G00161120	106.354	Top 20%
FvesChr5G00241970	106.314	Top 20%
FvesChr5G00246150	106.242	Top 20%
FvesChr3G00088260	106.231	Top 20%
FvesChr5G00256760	106.212	Top 20%
FvesChr1G00279300	106.143	Top 20%
FvesChr3G00068200	105.891	Top 20%
FvesChr5G00237050	105.859	Top 20%
FvesChr5G00237130	105.848	Top 20%
FvesChr1G00298670	105.835	Top 20%
FvesChr6G00021860	105.814	Top 20%
FvesChr7G00346430	105.766	Top 20%
FvesChr6G00014430	105.692	Top 20%
FvesChr6G00032070	105.673	Top 20%
FvesChr7G00359990	105.581	Top 20%
FvesChr7G00324550	105.398	Top 20%
FvesChr6G00064170	105.315	Top 20%
FvesChr4G00168390	105.305	Top 20%
FvesChr5G00252910	105.272	Top 20%
FvesChr7G00325900	105.269	Top 20%
FvesChr1G00308740	105.204	Top 20%
FvesChr3G00091930	105.172	Top 20%
FvesChr5G00253480	105.162	Top 20%
FvesChr5G00264590	105.142	Top 20%
FvesChr5G00243510	105.093	Top 20%
FvesChr1G00293520	105.044	Top 20%
FvesChr7G00323760	105.031	Top 20%
FvesChr6G00014570	104.907	Top 20%
FvesChr6G00034720	104.872	Top 20%
FvesChr5G00244350	104.744	Top 20%
FvesChr5G00248910	104.735	Top 20%
FvesChr7G00348800	104.668	Top 20%
FvesChr6G00001600	104.615	Top 20%
FvesChr1G00300340	104.592	Top 20%
FvesChr4G00153190	104.445	Top 20%
FvesChr6G00062180	104.389	Top 20%
FvesChr3G00075990	104.306	Top 20%
FvesChr3G00121950	104.285	Top 20%
FvesChr5G00241620	104.285	Top 20%
FvesChr7G00349640	104.266	Top 20%
FvesChr2G00222730	104.246	Top 20%
FvesChr2G00183110	104.211	Top 20%
FvesChr4G00141760	104.204	Top 20%
FvesChr6G00007220	104.172	Top 20%
FvesChr4G00170890	104.146	Top 20%
FvesChr3G00115400	104.088	Top 20%
FvesChr5G00264090	104.049	Top 20%
FvesChr3G00123060	104.03	Top 20%
FvesChr2G00197070	103.999	Top 20%
FvesChr6G00060770	103.962	Top 20%
FvesChr1G00292650	103.645	Top 20%
FvesChr6G00051940	103.429	Top 20%
FvesChr2G00196230	103.401	Top 20%
FvesChr6G00011750	103.4	Top 20%
FvesChr2G00190720	103.289	Top 20%
FvesChr5G00273860	103.278	Top 20%
FvesChr6G00027230	103.185	Top 20%
FvesChr6G00007980	103.117	Top 20%
FvesChr1G00279980	103.092	Top 20%
FvesChr2G00222260	102.804	Top 20%
FvesChr7G00348900	102.768	Top 20%
FvesChr5G00260170	102.709	Top 20%
FvesChr3G00096290	102.56	Top 20%
FvesChr4G00170360	102.445	Top 20%
FvesChr6G00051370	102.432	Top 20%
FvesChr6G00019840	102.399	Top 20%
FvesChr2G00195400	102.331	Top 20%
FvesChr7G00342250	102.33	Top 20%
FvesChr7G00327930	102.111	Top 20%
FvesChr7G00344360	101.965	Top 20%
FvesChr4G00159550	101.933	Top 20%
FvesChr2G00193370	101.688	Top 20%
FvesChr3G00101300	101.661	Top 20%
FvesChr6G00042380	101.609	Top 20%
FvesChr7G00350370	101.589	Top 20%
FvesChr3G00119460	101.553	Top 20%
FvesChr6G00054910	101.524	Top 20%
FvesChr5G00232420	101.516	Top 20%
FvesChr7G00321720	101.46	Top 20%
FvesChr3G00101030	101.344	Top 20%
FvesChr2G00220010	101.209	Top 20%
FvesChr2G00229020	101.173	Top 20%
FvesChr7G00357930	101.153	Top 20%
FvesChr3G00092600	101.015	Top 20%
FvesChr7G00352070	100.941	Top 20%
FvesChr6G00024960	100.93	Top 20%
FvesChr2G00179670	100.813	Top 20%
FvesChr6G00029800	100.71	Top 20%
FvesChr5G00254390	100.648	Top 20%
FvesChr6G00046030	100.623	Top 20%
FvesChr4G00155970	100.582	Top 20%
FvesChr6G00051420	100.477	Top 20%
FvesChr6G00029920	100.447	Top 20%
FvesChr3G00099120	100.439	Top 20%
FvesChr7G00329900	100.435	Top 20%
FvesChr6G00021460	100.337	Top 20%
FvesChr4G00172550	100.336	Top 20%
FvesChr5G00257080	100.311	Top 20%
FvesChr5G00275540	100.305	Top 20%
FvesChr5G00272430	100.274	Top 20%
FvesChr2G00212670	100.207	Top 20%
FvesChr4G00130910	100.198	Top 20%
FvesChr1G00282990	100.132	Top 20%
FvesChr1G00288640	100.056	Top 20%
FvesChr1G00317140	99.9469	Top 20%
FvesChr4G00141730	99.8542	Top 20%
FvesChr3G00079180	99.8354	Top 20%
FvesChr2G00228890	99.8006	Top 20%
FvesChr3G00091240	99.7549	Top 20%
FvesChr3G00115060	99.7377	Top 20%
FvesChr4G00147460	99.6969	Top 20%
FvesChr1G00287550	99.6306	Top 20%
FvesChr6G00063900	99.5647	Top 20%
FvesChr4G00129570	99.5438	Top 20%
FvesChr1G00286060	99.5373	Top 20%
FvesChr1G00308170	99.5333	Top 20%
FvesChr7G00322410	99.4555	Top 20%
FvesChr3G00119510	99.3788	Top 20%
FvesChr4G00135470	99.2539	Top 20%
FvesChr7G00330530	99.0114	Top 20%
FvesChr7G00346720	98.989	Top 20%
FvesChr2G00228990	98.7967	Top 20%
FvesChr3G00109470	98.6668	Top 20%
FvesChr4G00165950	98.5289	Top 20%
FvesChr3G00084000	98.4476	Top 20%
FvesChr1G00279480	98.3835	Top 20%
FvesChr7G00337820	98.212	Top 20%
FvesChr5G00241900	98.0736	Top 20%
FvesChr5G00274810	98.0174	Top 20%
FvesChr5G00267620	98.0111	Top 20%
FvesChr5G00239770	97.9881	Top 20%
FvesChr1G00283310	97.9544	Top 20%
FvesChr3G00081300	97.9519	Top 20%
FvesChr1G00288880	97.9504	Top 20%
FvesChr4G00154530	97.8606	Top 20%
FvesChr4G00160590	97.7634	Top 20%
FvesChr6G00042140	97.7376	Top 20%
FvesChr7G00327450	97.7045	Top 20%
FvesChr1G00293910	97.5962	Top 20%
FvesChr5G00266650	97.5634	Top 20%
FvesChr6G00038130	97.5164	Top 20%
FvesChr6G00039630	97.4931	Top 20%
FvesChr5G00250770	97.4441	Top 20%
FvesChr7G00333990	97.4035	Top 20%
FvesChr6G00047170	97.3868	Top 20%
FvesChr3G00070140	97.3563	Top 20%
FvesChr7G00356970	97.3343	Top 20%
FvesChr2G00215390	97.2563	Top 20%
FvesChr2G00227040	97.1984	Top 20%
FvesChr6G00062230	97.1133	Top 20%
FvesChr2G00189590	96.8125	Top 20%
FvesChr4G00163580	96.6782	Top 20%
FvesChr2G00190920	96.6752	Top 20%
FvesChr4G00155790	96.6751	Top 20%
FvesChr5G00237560	96.6086	Top 20%
FvesChr5G00248010	96.4521	Top 20%
FvesChr6G00030460	96.4425	Top 20%
FvesChr5G00271210	96.3034	Top 20%
FvesChr5G00264570	96.2993	Top 20%
FvesChr4G00166350	96.2551	Top 20%
FvesChr6G00013460	96.2529	Top 20%
FvesChr6G00004760	96.2334	Top 20%
FvesChr2G00210110	96.2053	Top 20%
FvesChr2G00219460	96.155	Top 20%
FvesChr1G00288610	96.0436	Top 20%
FvesChr3G00115410	95.9544	Top 20%
FvesChr2G00197060	95.8565	Top 20%
FvesChr6G00011910	95.8532	Top 20%
FvesChr3G00126150	95.8303	Top 20%
FvesChr2G00202870	95.7972	Top 20%
FvesChr5G00252420	95.7706	Top 20%
FvesChr3G00076110	95.734	Top 20%
FvesChr2G00225390	95.601	Top 20%
FvesChr5G00254070	95.5069	Top 20%
FvesChr6G00033930	95.4874	Top 20%
FvesChr1G00284430	95.2836	Top 20%
FvesChr4G00133150	95.2553	Top 20%
FvesChr5G00232080	95.2155	Top 20%
FvesChr6G00012750	95.2084	Top 20%
FvesChr2G00222780	95.09	Top 20%
FvesChr6G00012620	95.0511	Top 20%
FvesChr3G00097170	95.0059	Top 20%
FvesChr6G00016730	94.9738	Top 20%
FvesChr6G00066760	94.9632	Top 20%
FvesChr4G00161140	94.9277	Top 20%
FvesChr3G00069350	94.8826	Top 20%
FvesChr6G00002230	94.8344	Top 20%
FvesChr5G00246260	94.72	Top 20%
FvesChr7G00329940	94.6774	Top 20%
FvesChr5G00259030	94.6582	Top 20%
FvesChr4G00171610	94.6223	Top 20%
FvesChr6G00012950	94.6111	Top 20%
FvesChr5G00257260	94.5982	Top 20%
FvesChr1G00283880	94.5954	Top 20%
FvesChr5G00229880	94.546	Top 20%
FvesChr6G00063040	94.5143	Top 20%
FvesChr7G00343440	94.4444	Top 20%
FvesChr3G00073100	94.3854	Top 20%
FvesChr4G00175510	94.2577	Top 20%
FvesChr5G00250430	94.2014	Top 20%
FvesChr6G00006680	94.1322	Top 20%
FvesChr4G00145370	94.0306	Top 20%
FvesChr3G00113820	93.9434	Top 20%
FvesChr5G00274160	93.8954	Top 20%
FvesChr5G00251090	93.8935	Top 20%
FvesChr1G00319900	93.8764	Top 20%
FvesChr4G00171220	93.8216	Top 20%
FvesChr5G00264180	93.7885	Top 20%
FvesChr6G00024120	93.7663	Top 20%
FvesChr3G00086000	93.7308	Top 20%
FvesChr6G00043560	93.6883	Top 20%
FvesChr2G00192040	93.5816	Top 20%
FvesChr7G00361380	93.4748	Top 20%
FvesChr1G00295280	93.4703	Top 20%
FvesChr5G00260330	93.4659	Top 20%
FvesChr5G00231910	93.4284	Top 20%
FvesChr2G00181480	93.3534	Top 20%
FvesChr6G00045070	93.2777	Top 20%
FvesChr5G00237480	93.2765	Top 20%
FvesChr3G00069590	93.2687	Top 20%
FvesChr4G00168370	93.2418	Top 20%
FvesChr7G00340170	93.0942	Top 20%
FvesChr6G00051850	93.0669	Top 20%
FvesChr4G00138380	93.0576	Top 20%
FvesChr4G00133540	93.0512	Top 20%
FvesChr2G00220700	92.9861	Top 20%
FvesChr4G00156680	92.9503	Top 20%
FvesChr6G00023650	92.9395	Top 20%
FvesChr1G00304310	92.7612	Top 20%
FvesChr7G00333370	92.7111	Top 20%
FvesChr6G00050710	92.4928	Top 20%
FvesChr5G00246780	92.4851	Top 20%
FvesChr6G00004130	92.4753	Top 20%
FvesChr4G00165800	92.4708	Top 20%
FvesChr5G00266820	92.438	Top 20%
FvesChr4G00146430	92.3872	Top 20%
FvesChr7G00360690	92.3698	Top 20%
FvesChr3G00088910	92.345	Top 20%
FvesChr4G00165400	92.3026	Top 20%
FvesChr4G00150450	92.2709	Top 20%
FvesChr2G00218510	92.2366	Top 20%
FvesChr6G00003880	92.1881	Top 20%
FvesChr5G00250450	91.9723	Top 20%
FvesChr5G00246610	91.9156	Top 20%
FvesChr7G00335270	91.9118	Top 20%
FvesChr6G00025410	91.8839	Top 20%
FvesChr2G00185520	91.7665	Top 20%
FvesChr3G00116370	91.7217	Top 20%
FvesChr3G00100100	91.6513	Top 20%
FvesChr7G00358190	91.6365	Top 20%
FvesChr4G00159570	91.6083	Top 20%
FvesChr6G00057730	91.5725	Top 20%
FvesChr5G00236350	91.3396	Top 20%
FvesChr2G00219610	91.2928	Top 20%
FvesChr2G00193000	91.2865	Top 20%
FvesChr1G00312290	91.2127	Top 20%
FvesChr1G00293240	91.1973	Top 20%
FvesChr1G00286300	91.1742	Top 20%
FvesChr2G00218670	91.121	Top 20%
FvesChr3G00073450	91.1041	Top 20%
FvesChr4G00164840	91.0607	Top 20%
FvesChr2G00225800	91.0498	Top 20%
FvesChr1G00286730	90.9718	Top 20%
FvesChr3G00086130	90.9675	Top 20%
FvesChr3G00092750	90.9333	Top 20%
FvesChr2G00223400	90.9163	Top 20%
FvesChr4G00170510	90.8878	Top 20%
FvesChr5G00272780	90.861	Top 20%
FvesChr7G00350090	90.7938	Top 20%
FvesChr2G00219700	90.7822	Top 20%
FvesChr4G00145440	90.7726	Top 20%
FvesChr2G00198500	90.7086	Top 20%
FvesChr1G00318000	90.6989	Top 20%
FvesChr6G00052480	90.6956	Top 20%
FvesChr5G00262990	90.5636	Top 20%
FvesChr2G00227450	90.5605	Top 20%
FvesChr5G00244380	90.5259	Top 20%
FvesChr3G00102230	90.4546	Top 20%
FvesChr6G00047890	90.4322	Top 20%
FvesChr2G00193940	90.4028	Top 20%
FvesChr6G00067520	90.3914	Top 20%
FvesChr1G00289920	90.3052	Top 20%
FvesChr1G00293120	90.3032	Top 20%
FvesChr6G00054090	90.2706	Top 20%
FvesChr1G00313790	90.188	Top 20%
FvesChr3G00080320	90.1183	Top 20%
FvesChr3G00075810	90.0851	Top 20%
FvesChr5G00232300	90.0836	Top 20%
FvesChr2G00200750	89.9314	Top 20%
FvesChr5G00262480	89.9115	Top 20%
FvesChr1G00318350	89.8883	Top 20%
FvesChr1G00287470	89.8809	Top 20%
FvesChr3G00074820	89.7924	Top 20%
FvesChr7G00343140	89.7723	Top 20%
FvesChr4G00160090	89.7569	Top 20%
FvesChr3G00120730	89.7551	Top 20%
FvesChr6G00007780	89.6646	Top 20%
FvesChr7G00358660	89.6304	Top 20%
FvesChr3G00113690	89.6191	Top 20%
FvesChr7G00332290	89.6103	Top 20%
FvesChr4G00137470	89.5485	Top 20%
FvesChr2G00207190	89.4964	Top 20%
FvesChr5G00262310	89.4789	Top 20%
FvesChr5G00248260	89.4379	Top 20%
FvesChr2G00215880	89.4319	Top 20%
FvesChr6G00008300	89.3178	Top 20%
FvesChr3G00107850	89.2016	Top 20%
FvesChr4G00150000	89.1463	Top 20%
FvesChr7G00345600	89.1387	Top 20%
FvesChr4G00166130	89.097	Top 20%
FvesChr5G00241950	89.0017	Top 20%
FvesChr2G00226080	88.9878	Top 20%
FvesChr5G00276000	88.9558	Top 20%
FvesChr3G00075140	88.8776	Top 20%
FvesChr7G00321350	88.8333	Top 20%
FvesChr7G00326710	88.8293	Top 20%
FvesChr6G00047580	88.8175	Top 20%
FvesChr6G00023550	88.6899	Top 20%
FvesChr4G00164990	88.6381	Top 20%
FvesChr4G00127640	88.6259	Top 20%
FvesChr1G00291020	88.623	Top 20%
FvesChr6G00060470	88.5989	Top 20%
FvesChr3G00094020	88.5064	Top 20%
FvesChr3G00126820	88.3175	Top 20%
FvesChr6G00031070	88.2717	Top 20%
FvesChr5G00232770	88.197	Top 20%
FvesChr3G00091830	88.1956	Top 20%
FvesChr5G00278560	88.1585	Top 20%
FvesChr7G00355610	88.0986	Top 20%
FvesChr4G00158850	88.0723	Top 20%
FvesChr2G00209220	87.9043	Top 20%
FvesChr2G00213840	87.8457	Top 20%
FvesChr7G00344120	87.8095	Top 20%
FvesChr3G00074490	87.7839	Top 20%
FvesChr2G00224220	87.764	Top 20%
FvesChr7G00333620	87.7477	Top 20%
FvesChr7G00332140	87.6589	Top 20%
FvesChr5G00278150	87.5989	Top 20%
FvesChr7G00357820	87.5104	Top 20%
FvesChr5G00256480	87.5104	Top 20%
FvesChr2G00192190	87.4412	Top 20%
FvesChr5G00237080	87.4214	Top 20%
FvesChr6G00064040	87.38	Top 20%
FvesChr3G00122010	87.3713	Top 20%
FvesChr4G00145090	87.2874	Top 20%
FvesChr6G00066490	87.2845	Top 20%
FvesChr2G00179970	87.2533	Top 20%
[truncated: 21,801 more rows]

## Sheet: Table S2
Table S2. Expression levels and associated chromatin environment of the ripening-related genes.
Pathway	Gene name	Gene ID	preT-stage expression (FPKM)	red-stage expression (FPKM)	log2FC (preT vs. red)	H3K9/K14ac gain or loss (preT vs. red)*	H3K27me3 enrichment (preT and/or red)*
ABA	FvNCED2	FvesChr3G00074740	180.99	340.62	1.11	gain	-
	FvCYP707A4a	FvesChr2G00220730	10.59	1.73	-2.38	loss	+
	FvUGT71B1	FvesChr6G00050360	39.33	241.71	2.86	gain	+
	FvUGT71B7	FvesChr6G00050350	28.93	78.27	1.68	gain	+
anthocyanin	FvPAL	FvesChr6G00019140	26.11	203.31	3.13	gain	+
	FvPAL’	FvesChr7G00344120	10.09	87.81	3.37	gain	+
	FvC4H	FvesChr3G00120670	4.76	42.97	3.39	gain	+
	Fv4CL	FvesChr4G00140880	65.65	119.14	1.11	gain	+
	Fv4’CL	FvesChr6G00019670	1.72	5.64	1.95	N.C.	+
	FvCHS	FvesChr7G00321400	215.74	1039.61	2.44	gain	-
	FvCHI	FvesChr7G00346040	113.4	350.71	1.83	gain	-
	FvF3H	FvesChr1G00293350	402.39	992.1	1.49	gain	-
	FvF3’H	FvesChr5G00245540	5.46	24.16	2.37	gain	+
	FvDFR	FvesChr2G00226820	136.4	642.48	2.4	gain	-
	FvANS	FvesChr5G00230460	328.27	1057.42	1.88	N.C.	+
	FvUFGT	FvesChr7G00361180	101.95	387.82	2.12	gain	+
	FvGST	FvesChr1G00314300	192.82	852.08	2.31	gain	-
cell wall	FvXTH9	FvesChr6G00055660	22.46	46.3	1.25	N.C.	-
	FvEXP3	FvesChr3G00114980	1620.77	2662.77	0.92	gain	-
	FvPG1	FvesChr6G00052900	3883.09	7248.64	1.1	gain	-
	FvWRKY48	FvesChr6G00067090	9.66212	21.0895	1.3448	gain	+
	FvCEL1	FvesChr4G00172360	1000.52	2530.54	1.54	gain	+
sugar	FvSUS1	FvesChr1G00290370	11.65	4.62	-1.08	loss	-
	FvSPS3	FvesChr1G00282170	137.298	194.373	0.717359	gain	+
aroma	FvFAD1	FvesChr3G00125110	61.6	609.06	3.51	gain	+
Only those ripening-related genes differentially expressed in the preT vs. red fruits were considered (fold change > 1.5, FDR < 0.05).
* The 500 bp upstream of transcriptional start site, 200 bp downstrean of transcriptional end site, and the gene body were considered.

## Sheet: Table S3
Table S3. A list for the differentially expressed genes associated with H3K9/K14ac gain or loss during ripening (preT-stage vs. red-stage).
	Expression (FPKM)					H3K9K14ac
Gene ID	preT	red	log2FC (preT vs. red)	FDR	up- or downregulation	gain or loss
FvesChr1G00279360	18.6884	8.0496	-0.982815	0.0378503	downregulation	loss
FvesChr1G00279750	2.45568	0.66155	-1.64987	0.000480642	downregulation	loss
FvesChr1G00279880	6.53135	2.87043	-0.955432	0.0309319	downregulation	loss
FvesChr1G00280360	3.52464	1.0623	-1.50864	0.0264547	downregulation	loss
FvesChr1G00280470	7.15552	13.2486	1.11753	0.0429236	upregulatoin	gain
FvesChr1G00280580	0.086602	3.05859	5.213	0.0110688	upregulatoin	gain
FvesChr1G00280590	6.80821	1.92696	-1.5913	0.00375618	downregulation	loss
FvesChr1G00280960	4.43889	18.9129	2.31225	0.00239821	upregulatoin	gain
FvesChr1G00281050	137.601	508.436	2.09095	2.86268e-05	upregulatoin	gain
FvesChr1G00281270	100.335	4.77038	-4.16221	0.000345679	downregulation	loss
FvesChr1G00281330	1.18171	0.211499	-2.2205	0.0172077	downregulation	loss
FvesChr1G00281340	2.27018	0.0716271	-4.64053	2.1405e-06	downregulation	loss
FvesChr1G00281390	2.89651	11.2749	2.15012	0.0198943	upregulatoin	gain
FvesChr1G00281400	63.3516	82.0631	0.588973	0.0434805	upregulatoin	gain
FvesChr1G00281540	8.72799	18.298	1.28251	9.85781e-05	upregulatoin	gain
FvesChr1G00281630	5.92053	2.00288	-1.3441	0.038871	downregulation	loss
FvesChr1G00281710	2374.38	3508.19	0.771969	0.0367861	upregulatoin	gain
FvesChr1G00281760	1.94598	0.550979	-1.5746	0.0225627	downregulation	loss
FvesChr1G00282090	151.966	74.324	-0.796122	0.0088505	downregulation	loss
FvesChr1G00282170	137.298	194.373	0.717359	0.00439687	upregulatoin	gain
FvesChr1G00282450	4.12601	0.0233204	-6.88251	2.83648e-10	downregulation	loss
FvesChr1G00282820	1.89668	0.339393	-2.19205	0.0275233	downregulation	loss
FvesChr1G00283070	107.539	154.029	0.734129	0.00445169	upregulatoin	gain
FvesChr1G00283120	3.43414	15.7061	2.43637	0.00235744	upregulatoin	gain
FvesChr1G00283130	3.73226	18.8011	2.56831	0.000199093	upregulatoin	gain
FvesChr1G00283840	45.7495	7.49824	-2.35822	0.00379284	downregulation	loss
FvesChr1G00283910	5.31593	1.42838	-1.66867	4.72822e-05	downregulation	loss
FvesChr1G00284680	34.1397	48.3497	0.730948	0.00416058	upregulatoin	gain
FvesChr1G00284710	12.5352	19.3671	0.851478	0.00107174	upregulatoin	gain
FvesChr1G00284890	7.69168	15.3585	1.2208	0.000273069	upregulatoin	gain
FvesChr1G00286480	14.4051	33.0806	1.42328	0.00378646	upregulatoin	gain
FvesChr1G00287470	42.8956	89.8809	1.27326	0.0116204	upregulatoin	gain
FvesChr1G00287590	1.69783	11.4677	2.95833	1.11268e-05	upregulatoin	gain
FvesChr1G00287660	4.83463	1.36437	-1.60238	0.0273399	downregulation	loss
FvesChr1G00288080	1.12234	0.109258	-2.99663	0.0273636	downregulation	loss
FvesChr1G00288450	7.76413	1.34677	-2.28323	0.00468743	downregulation	loss
FvesChr1G00288720	3.35647	0.844809	-1.75365	0.000129955	downregulation	loss
FvesChr1G00288950	4.42141	0.902108	-2.02124	0.0196216	downregulation	loss
FvesChr1G00289030	31.7266	79.2941	1.54195	0.000261637	upregulatoin	gain
FvesChr1G00289070	19.6683	4.02688	-2.05567	0.000665964	downregulation	loss
FvesChr1G00289140	16.6705	3.5759	-1.9993	0.000541972	downregulation	loss
FvesChr1G00289280	1.01377	0.227007	-1.9024	0.0264523	downregulation	loss
FvesChr1G00289540	1.21929	0.297288	-1.77723	0.0101242	downregulation	loss
FvesChr1G00289770	4.13406	7.39943	1.05042	0.0447405	upregulatoin	gain
FvesChr1G00290100	4.29963	0.160199	-4.23944	0.000298006	downregulation	loss
FvesChr1G00290110	30.7929	10.4171	-1.33566	0.000479387	downregulation	loss
FvesChr1G00290140	0.238405	10.8296	5.74863	0.0238509	upregulatoin	gain
FvesChr1G00290160	186.568	332.105	1.04058	0.0209394	upregulatoin	gain
FvesChr1G00290270	2714.2	3710.43	0.667428	0.0133324	upregulatoin	gain
FvesChr1G00290290	55.9564	28.7836	-0.733951	0.0415166	downregulation	loss
FvesChr1G00290650	159.114	26.5629	-2.39296	0.000280861	downregulation	loss
FvesChr1G00291020	52.8548	88.623	0.946223	0.0153469	upregulatoin	gain
FvesChr1G00291170	385.671	795.929	1.27089	5.46953e-06	upregulatoin	gain
FvesChr1G00291530	42.5835	14.3133	-1.31327	0.0241015	downregulation	loss
FvesChr1G00291550	5.84379	9.31277	0.881932	0.00534284	upregulatoin	gain
FvesChr1G00292060	4.25414	0.973113	-1.8908	0.000211051	downregulation	loss
FvesChr1G00292490	1.48162	0.45918	-1.44876	0.0122092	downregulation	loss
FvesChr1G00293030	2.79924	0.794742	-1.61307	0.0125857	downregulation	loss
FvesChr1G00293350	402.387	992.101	1.48937	0.00420958	upregulatoin	gain
FvesChr1G00293600	68.1974	33.1981	-0.809365	0.0166775	downregulation	loss
FvesChr1G00293660	55.937	24.7392	-0.944773	0.00192623	downregulation	loss
FvesChr1G00293820	8.21798	2.72737	-1.36334	0.0317327	downregulation	loss
FvesChr1G00294250	33.0081	1.72844	-4.00607	1.27556e-05	downregulation	loss
FvesChr1G00294280	10.8264	1.45915	-2.66068	0.00134132	downregulation	loss
FvesChr1G00294300	14.9567	0.676701	-4.20258	2.09833e-09	downregulation	loss
FvesChr1G00294580	20.4874	9.13291	-0.939413	0.00146954	downregulation	loss
FvesChr1G00294770	44.3168	57.6331	0.602443	0.00766027	upregulatoin	gain
FvesChr1G00294870	2.16254	0.451181	-2.0188	0.000571475	downregulation	loss
FvesChr1G00295420	21.8642	29.2981	0.649591	0.0123041	upregulatoin	gain
FvesChr1G00295750	5.51871	53.3824	3.49464	1.97028e-06	upregulatoin	gain
FvesChr1G00295770	11.7433	30.9249	1.62949	0.000272621	upregulatoin	gain
FvesChr1G00296060	1.60167	3.14266	1.21416	0.026673	upregulatoin	gain
FvesChr1G00296490	1.85175	0.503569	-1.6459	0.0314433	downregulation	loss
FvesChr1G00296600	24.834	36.5618	0.780831	0.00297902	upregulatoin	gain
FvesChr1G00296750	1.29107	0.124866	-2.99295	0.0266213	downregulation	loss
FvesChr1G00297510	110.574	184.032	0.94113	0.0275233	upregulatoin	gain
FvesChr1G00297730	49.7292	17.2823	-1.28744	0.000505641	downregulation	loss
FvesChr1G00297820	13.6698	62.4137	2.40859	0.040266	upregulatoin	gain
FvesChr1G00298110	42.633	16.7696	-1.11133	0.0136542	downregulation	loss
FvesChr1G00298130	18.5774	1.43779	-3.4209	3.38902e-06	downregulation	loss
FvesChr1G00298150	2.26535	7.13985	1.87195	0.000236408	upregulatoin	gain
FvesChr1G00298200	35.7714	16.8671	-0.854308	0.0468542	downregulation	loss
FvesChr1G00298240	0.193058	1.81873	3.41092	0.000614354	upregulatoin	gain
FvesChr1G00298650	4.37841	1.76052	-1.08154	0.00495309	downregulation	loss
FvesChr1G00298870	10.6032	2.32064	-1.95524	0.000166012	downregulation	loss
FvesChr1G00298880	15.5281	49.8404	1.89679	2.23603e-05	upregulatoin	gain
FvesChr1G00298920	17.4692	32.7495	1.13396	0.00566152	upregulatoin	gain
FvesChr1G00299630	170.361	83.8866	-0.791311	0.0012061	downregulation	loss
FvesChr1G00299730	8.29683	2.8755	-1.31009	0.00474973	downregulation	loss
FvesChr1G00299760	51.1708	16.853	-1.37102	9.9242e-07	downregulation	loss
FvesChr1G00299770	24.2329	6.70037	-1.6307	0.00303293	downregulation	loss
FvesChr1G00299800	9.39656	3.05519	-1.36284	0.0291898	downregulation	loss
FvesChr1G00299900	1.81334	0.266931	-2.51279	0.0110744	downregulation	loss
FvesChr1G00300190	34.2984	11.4516	-1.35696	0.00737811	downregulation	loss
FvesChr1G00300690	528.922	810.816	0.833475	0.00049723	upregulatoin	gain
FvesChr1G00301130	35.943	82.7596	1.38835	0.018316	upregulatoin	gain
FvesChr1G00301190	88.1194	35.9034	-1.07006	0.00657019	downregulation	loss
FvesChr1G00301530	4.36432	0.524563	-2.80936	1.04104e-05	downregulation	loss
FvesChr1G00302050	122.358	51.6623	-1.00041	0.0266213	downregulation	loss
FvesChr1G00302510	66.7675	326.018	2.50629	1.48828e-08	upregulatoin	gain
FvesChr1G00302520	0	1.08043	7.68853	0.0158973	upregulatoin	gain
FvesChr1G00302530	1247.26	4914.09	2.18649	0.000855001	upregulatoin	gain
FvesChr1G00303480	2.61552	0.137824	-4.01232	1.69557e-06	downregulation	loss
FvesChr1G00303910	1.41979	0.133735	-3.11195	2.10593e-05	downregulation	loss
FvesChr1G00303950	4.29981	20.3638	2.45851	1.0704e-05	upregulatoin	gain
FvesChr1G00304130	81.2174	121.985	0.818317	0.00303293	upregulatoin	gain
FvesChr1G00304280	8.82358	2.22119	-1.75938	0.00931603	downregulation	loss
FvesChr1G00304380	8.17353	2.55311	-1.44895	5.20901e-06	downregulation	loss
FvesChr1G00304460	73.006	196.778	1.6237	8.2994e-05	upregulatoin	gain
FvesChr1G00304750	50.3589	77.2462	0.853641	0.00990294	upregulatoin	gain
FvesChr1G00304970	1.54626	0.384083	-1.7819	0.0176021	downregulation	loss
FvesChr1G00304980	6.39009	1.14451	-2.23157	0.00265819	downregulation	loss
FvesChr1G00305110	227.926	17.6609	-3.4549	2.84732e-06	downregulation	loss
FvesChr1G00305120	105.065	27.7958	-1.69022	0.000143764	downregulation	loss
FvesChr1G00305300	29.8562	48.1406	0.892834	0.0110405	upregulatoin	gain
FvesChr1G00305340	10.2614	1.57065	-2.47278	9.18176e-05	downregulation	loss
FvesChr1G00306270	61.7718	12.3086	-2.09238	0.000304591	downregulation	loss
FvesChr1G00306890	2.00848	0.276526	-2.57971	0.0021498	downregulation	loss
FvesChr1G00307690	97.1184	142.924	0.777455	0.00772087	upregulatoin	gain
FvesChr1G00308300	37.2242	0.164946	-7.46905	1.63221e-16	downregulation	loss
FvesChr1G00308590	1.21383	0.241962	-2.10359	0.00550292	downregulation	loss
FvesChr1G00308920	0.365634	2.09343	2.76308	0.00671518	upregulatoin	gain
FvesChr1G00308930	1.38025	38.7951	5.11666	0.0126611	upregulatoin	gain
FvesChr1G00309030	59.0606	27.6325	-0.868559	0.0154023	downregulation	loss
FvesChr1G00309980	26.1	38.072	0.763026	0.00502981	upregulatoin	gain
FvesChr1G00310010	88.9933	208.979	1.43754	9.45694e-05	upregulatoin	gain
FvesChr1G00310020	14.6588	27.4424	1.12313	0.00353332	upregulatoin	gain
FvesChr1G00311150	13.3372	4.61508	-1.30003	0.0110405	downregulation	loss
FvesChr1G00311740	2.51317	0.417813	-2.31517	0.0172077	downregulation	loss
FvesChr1G00312530	45.7155	18.243	-1.09255	0.0229675	downregulation	loss
FvesChr1G00313740	2.26248	0.0848561	-4.37753	6.88397e-06	downregulation	loss
FvesChr1G00314240	3.57364	1.18323	-1.34953	0.0144382	downregulation	loss
FvesChr1G00314300	192.819	852.083	2.31265	0.00774962	upregulatoin	gain
FvesChr1G00314360	4.13416	33.7589	3.24138	0.000161447	upregulatoin	gain
FvesChr1G00314600	341.579	186.272	-0.651561	0.0211946	downregulation	loss
FvesChr1G00315230	38.6945	4.45834	-2.87617	1.02222e-09	downregulation	loss
FvesChr1G00315730	52.7128	76.3352	0.767032	0.0451596	upregulatoin	gain
FvesChr1G00316430	19.1872	154.178	3.17902	5.91902e-06	upregulatoin	gain
FvesChr1G00317730	21.3462	6.9801	-1.38412	0.0134863	downregulation	loss
FvesChr1G00318250	21.4321	55.7196	1.60545	6.67639e-05	upregulatoin	gain
FvesChr1G00318480	253.268	361.674	0.742159	0.0152608	upregulatoin	gain
FvesChr1G00318860	5.27852	12.6547	1.4915	0.00511583	upregulatoin	gain
FvesChr1G00318900	1333.84	2160.02	0.92576	0.000481904	upregulatoin	gain
FvesChr1G00319070	47.355	25.1526	-0.687203	0.0131279	downregulation	loss
FvesChr1G00319350	22.3458	6.04758	-1.67373	0.0302232	downregulation	loss
FvesChr1G00319430	328.388	434.606	0.623493	0.0145354	upregulatoin	gain
FvesChr1G00319440	2.82742	7.06856	1.51606	0.00387143	upregulatoin	gain
FvesChr2G00178260	15.3475	0.542912	-4.57701	9.40707e-06	downregulation	loss
FvesChr2G00179110	254.838	366.766	0.743687	0.00309529	upregulatoin	gain
FvesChr2G00179140	59.0584	267.593	2.36815	0.00337061	upregulatoin	gain
FvesChr2G00179960	87.5226	28.7933	-1.35433	0.0343188	downregulation	loss
FvesChr2G00180440	10.8859	2.05317	-2.16024	0.000970256	downregulation	loss
FvesChr2G00180670	3.87397	0.823956	-1.97155	0.0137471	downregulation	loss
FvesChr2G00180800	1.47363	0.368898	-1.76344	0.00526463	downregulation	loss
FvesChr2G00181010	50.8665	18.3402	-1.24517	8.60151e-06	downregulation	loss
FvesChr2G00181910	8.72467	16.9326	1.16175	0.00129072	upregulatoin	gain
FvesChr2G00182120	47.7247	17.9346	-1.15323	0.0133324	downregulation	loss
FvesChr2G00183230	27.0264	40.4807	0.809184	0.0496866	upregulatoin	gain
FvesChr2G00183740	118.79	260.207	1.34845	0.00648425	upregulatoin	gain
FvesChr2G00183980	3.05002	0.0772018	-5.04133	1.44964e-17	downregulation	loss
FvesChr2G00184020	1.22912	0.204132	-2.26411	0.0110719	downregulation	loss
FvesChr2G00184470	27.2106	120.1	2.35578	6.53708e-09	upregulatoin	gain
FvesChr2G00184850	27.2389	6.02391	-1.93662	0.0032034	downregulation	loss
FvesChr2G00185370	0.0684774	1.1796	4.25891	1.18571e-08	upregulatoin	gain
FvesChr2G00185540	1.12975	0.1826	-2.36723	0.00420304	downregulation	loss
FvesChr2G00185580	10.5956	3.27176	-1.43473	0.0349023	downregulation	loss
FvesChr2G00186140	5.52923	2.06014	-1.20612	0.037179	downregulation	loss
FvesChr2G00186280	11.4403	3.1197	-1.63237	0.0111467	downregulation	loss
FvesChr2G00187340	11.8581	296.131	4.9143	0.00147796	upregulatoin	gain
FvesChr2G00187370	56.719	10.6404	-2.19857	0.00215856	downregulation	loss
FvesChr2G00187570	12.9792	4.24009	-1.39203	2.26268e-05	downregulation	loss
FvesChr2G00187680	3.37918	0.622911	-2.163	0.0115241	downregulation	loss
FvesChr2G00187880	174.841	463.229	1.59778	0.0197623	upregulatoin	gain
FvesChr2G00187930	5.29975	12.4245	1.45929	0.00117682	upregulatoin	gain
FvesChr2G00189340	0.180889	2.30596	3.8477	0.0108552	upregulatoin	gain
FvesChr2G00190030	1.27748	0.358477	-1.60774	0.0131001	downregulation	loss
FvesChr2G00190130	62.447	115.193	1.09574	0.000110544	upregulatoin	gain
FvesChr2G00190240	299.406	713.712	1.44697	0.0412203	upregulatoin	gain
FvesChr2G00190290	99.7437	600.037	2.80105	5.20901e-06	upregulatoin	gain
FvesChr2G00190750	40.9027	82.5655	1.25789	0.00143611	upregulatoin	gain
FvesChr2G00190760	157.411	394.243	1.56135	5.91902e-06	upregulatoin	gain
FvesChr2G00191540	8.99613	4.29365	-0.848301	0.0217944	downregulation	loss
FvesChr2G00191890	3.52603	0.94107	-1.68275	0.00702585	downregulation	loss
FvesChr2G00192360	0.383325	2.95727	3.09451	0.00920289	upregulatoin	gain
FvesChr2G00192730	98.228	161.442	0.93232	0.00905142	upregulatoin	gain
FvesChr2G00193930	3.37083	0.596109	-2.23524	0.00706189	downregulation	loss
FvesChr2G00194000	20.0239	9.46921	-0.859646	0.0101616	downregulation	loss
FvesChr2G00194320	10.4284	3.3102	-1.41959	0.00804069	downregulation	loss
FvesChr2G00195090	14.2871	3.96389	-1.60588	0.0145093	downregulation	loss
FvesChr2G00195120	52.348	2.00875	-4.4484	1.40046e-16	downregulation	loss
FvesChr2G00195390	27.6538	35.9471	0.593979	0.0343535	upregulatoin	gain
FvesChr2G00195990	38.7371	15.975	-1.06257	1.65221e-05	downregulation	loss
FvesChr2G00196170	23.2723	4.22529	-2.22959	0.000277054	downregulation	loss
FvesChr2G00196280	5.10575	0.497244	-2.98836	0.000964283	downregulation	loss
FvesChr2G00197270	14.7978	19.6821	0.640881	0.0114827	upregulatoin	gain
FvesChr2G00197330	1.38703	14.0115	3.53822	0.00604339	upregulatoin	gain
FvesChr2G00198030	20.7162	28.0469	0.655031	0.00844859	upregulatoin	gain
FvesChr2G00198380	2.09396	0.427755	-2.05087	0.000192667	downregulation	loss
FvesChr2G00198420	137.589	10.0742	-3.52942	6.5056e-06	downregulation	loss
FvesChr2G00199180	6.62402	0.969403	-2.51338	0.00727738	downregulation	loss
FvesChr2G00199670	3.60527	0.505965	-2.59447	0.00375618	downregulation	loss
FvesChr2G00199960	8.3377	1.04397	-2.74819	0.0110502	downregulation	loss
FvesChr2G00200630	562.969	1427.89	1.55429	3.23979e-08	upregulatoin	gain
FvesChr2G00200960	75.7577	162.647	1.31869	0.00264864	upregulatoin	gain
FvesChr2G00200970	171.517	320.466	1.11676	6.12095e-05	upregulatoin	gain
FvesChr2G00200980	1.66502	15.6966	3.44806	2.8605e-06	upregulatoin	gain
FvesChr2G00201800	17.622	50.6426	1.72554	0.00062326	upregulatoin	gain
FvesChr2G00201850	3.54089	0.0706434	-5.26506	8.26985e-07	downregulation	loss
FvesChr2G00202550	5.7872	1.69893	-1.54202	0.0330657	downregulation	loss
FvesChr2G00202800	1.28211	0.361516	-1.59145	0.00840991	downregulation	loss
FvesChr2G00202840	37.9736	8.94871	-1.85931	0.000640489	downregulation	loss
FvesChr2G00203430	43.9166	81.7402	1.12694	2.92091e-05	upregulatoin	gain
FvesChr2G00204220	3.08166	0.480628	-2.41846	0.00277917	downregulation	loss
FvesChr2G00204580	177.266	235.182	0.640652	0.00941776	upregulatoin	gain
FvesChr2G00204590	0.13745	1.68561	3.7985	0.00620685	upregulatoin	gain
FvesChr2G00204600	11.5218	29.4784	1.58855	4.37909e-06	upregulatoin	gain
FvesChr2G00204690	8.36063	19.433	1.43898	1.92675e-05	upregulatoin	gain
FvesChr2G00204700	26.829	52.2244	1.1874	0.00100299	upregulatoin	gain
FvesChr2G00204870	2.50911	0.54899	-1.93836	0.00310443	downregulation	loss
FvesChr2G00205280	1.80871	0.334426	-2.17557	0.0187345	downregulation	loss
FvesChr2G00206000	33.6784	4.82229	-2.56237	0.000601363	downregulation	loss
FvesChr2G00206010	7.98629	0.555386	-3.59796	1.23641e-05	downregulation	loss
FvesChr2G00207130	45.5731	4.49723	-3.10764	1.65543e-06	downregulation	loss
FvesChr2G00207190	230.64	89.4964	-1.11772	0.0372862	downregulation	loss
FvesChr2G00207450	1.21505	6.06762	2.50398	3.03917e-05	upregulatoin	gain
FvesChr2G00207570	2.60209	0.663924	-1.72643	0.00171994	downregulation	loss
FvesChr2G00207820	26.5069	2.29207	-3.35131	0.000143764	downregulation	loss
FvesChr2G00208220	4.12456	21.4153	2.62384	0.000474923	upregulatoin	gain
FvesChr2G00208700	6.61033	10.5644	0.910301	0.00374838	upregulatoin	gain
FvesChr2G00208780	8.04618	12.7843	0.874353	0.0351252	upregulatoin	gain
FvesChr2G00208970	0.525633	2.67767	2.5195	0.0186691	upregulatoin	gain
FvesChr2G00209080	25.586	6.37824	-1.75741	0.00114623	downregulation	loss
FvesChr2G00209270	23.4849	54.7169	1.43321	0.000265091	upregulatoin	gain
FvesChr2G00209350	4.29954	0.942407	-1.94934	0.00114879	downregulation	loss
FvesChr2G00209500	74.9925	24.4545	-1.3883	0.0228457	downregulation	loss
FvesChr2G00209880	7.26372	10.8224	0.799991	0.0315264	upregulatoin	gain
FvesChr2G00209950	5.11028	1.41368	-1.60186	0.0276457	downregulation	loss
FvesChr2G00210090	19.4653	4.17961	-1.98738	0.000120484	downregulation	loss
FvesChr2G00210160	59.1253	329.603	2.6716	0.00365988	upregulatoin	gain
FvesChr2G00211280	1653.09	3204.85	1.16632	3.09671e-06	upregulatoin	gain
FvesChr2G00211480	135.528	189.653	0.706463	0.00233745	upregulatoin	gain
FvesChr2G00212190	1.49801	0.201461	-2.61332	0.00128261	downregulation	loss
FvesChr2G00212210	13.185	2.09441	-2.41767	3.19732e-05	downregulation	loss
FvesChr2G00212830	2.14293	0.672369	-1.44497	0.00721783	downregulation	loss
FvesChr2G00213010	3.57753	8.20708	1.42157	0.0136462	upregulatoin	gain
FvesChr2G00213360	677.973	1327.23	1.17483	0.00417296	upregulatoin	gain
FvesChr2G00213370	615.176	2703.82	2.34063	2.07874e-05	upregulatoin	gain
FvesChr2G00214040	7.74757	0.479753	-3.79111	2.24691e-16	downregulation	loss
FvesChr2G00214610	3.27037	0.923015	-1.56863	0.040946	downregulation	loss
FvesChr2G00214640	21.4191	6.32201	-1.55385	0.0376262	downregulation	loss
FvesChr2G00214860	23.382	33.822	0.771743	0.020428	upregulatoin	gain
FvesChr2G00214870	7.10113	2.37341	-1.34087	0.045705	downregulation	loss
FvesChr2G00214900	10.983	0.202507	-5.43478	8.62424e-23	downregulation	loss
FvesChr2G00215190	4.1013	0.924008	-1.89274	0.0100466	downregulation	loss
FvesChr2G00215210	14.865	6.83106	-0.901594	0.0447884	downregulation	loss
FvesChr2G00215260	5.62575	1.28062	-1.88485	0.00194962	downregulation	loss
FvesChr2G00215320	163.849	432.512	1.60292	0.00114623	upregulatoin	gain
FvesChr2G00215490	4.65006	0.525675	-2.88729	0.000574623	downregulation	loss
FvesChr2G00215500	10.0553	4.94602	-0.803562	0.0345474	downregulation	loss
FvesChr2G00216570	1.58388	9.14002	2.71085	0.000152627	upregulatoin	gain
FvesChr2G00217150	17.9291	5.09899	-1.55858	0.00730331	downregulation	loss
FvesChr2G00217590	4.89963	1.64816	-1.33635	0.00401032	downregulation	loss
FvesChr2G00217890	1.36252	5.55347	2.28029	0.00992378	upregulatoin	gain
FvesChr2G00217940	24.4583	12.013	-0.786249	0.0228353	downregulation	loss
FvesChr2G00218020	45.562	8.7968	-2.14732	1.24369e-05	downregulation	loss
FvesChr2G00218140	5.95437	1.14202	-2.17703	0.0392666	downregulation	loss
FvesChr2G00218290	6.00556	1.6068	-1.65231	0.00297158	downregulation	loss
FvesChr2G00218450	393.011	134.734	-1.30514	9.08711e-06	downregulation	loss
FvesChr2G00218470	1539.58	656.84	-1.0074	0.00920289	downregulation	loss
FvesChr2G00218600	28.36	2.58884	-3.21512	0.0158286	downregulation	loss
FvesChr2G00218980	23.5265	3.68088	-2.42901	4.02264e-05	downregulation	loss
FvesChr2G00219080	11.4231	4.84674	-1.01072	0.000771962	downregulation	loss
FvesChr2G00219410	38.974	21.9665	-0.606867	0.0322094	downregulation	loss
FvesChr2G00219520	23.7922	6.64193	-1.58322	0.0184413	downregulation	loss
FvesChr2G00219540	0.372642	1.84747	2.47754	0.0124067	upregulatoin	gain
FvesChr2G00219570	2386.53	4371.92	1.07952	0.0131209	upregulatoin	gain
FvesChr2G00219600	310.558	467.189	0.798745	0.0399371	upregulatoin	gain
FvesChr2G00220020	10.8805	72.6351	2.97142	1.29812e-10	upregulatoin	gain
FvesChr2G00220100	0.450341	1.07462	1.47067	0.0210386	upregulatoin	gain
FvesChr2G00220730	10.5873	1.7301	-2.3806	0.00198236	downregulation	loss
FvesChr2G00221000	8.17608	1.37209	-2.30829	0.00167449	downregulation	loss
FvesChr2G00221180	36.0609	9.52682	-1.7009	0.000583788	downregulation	loss
FvesChr2G00221270	70.7453	22.3316	-1.43512	1.00425e-08	downregulation	loss
FvesChr2G00221730	2.81059	9.9541	2.02942	2.61078e-05	upregulatoin	gain
FvesChr2G00221910	3.34065	0.391867	-2.81683	3.01988e-05	downregulation	loss
FvesChr2G00222310	1.33986	0.114541	-3.2565	0.00692036	downregulation	loss
FvesChr2G00222800	7.13402	2.74569	-1.13845	0.0377051	downregulation	loss
FvesChr2G00223140	10.3101	1.6759	-2.3676	1.41356e-05	downregulation	loss
FvesChr2G00223260	15.7378	3.02981	-2.14427	1.92404e-05	downregulation	loss
FvesChr2G00224100	15.6487	7.93515	-0.754247	0.0226411	downregulation	loss
FvesChr2G00224300	23.4286	10.07	-0.990313	0.00549892	downregulation	loss
FvesChr2G00224490	65.3848	4.04829	-3.78759	2.39944e-10	downregulation	loss
FvesChr2G00224640	30.0159	14.3233	-0.845645	0.0128552	downregulation	loss
FvesChr2G00224720	6.17921	1.74261	-1.59729	0.0202664	downregulation	loss
FvesChr2G00224790	4.89246	1.24094	-1.74398	0.00049373	downregulation	loss
FvesChr2G00225050	2.58842	0.567901	-1.9386	0.0101616	downregulation	loss
FvesChr2G00225170	5.08933	11.4218	1.37768	1.79208e-07	upregulatoin	gain
FvesChr2G00225260	1.67916	0.134426	-3.1462	0.0343181	downregulation	loss
FvesChr2G00225670	1.32481	0.138651	-2.99072	0.00334676	downregulation	loss
FvesChr2G00226120	12.5151	28.5059	1.38499	0.0420333	upregulatoin	gain
FvesChr2G00226130	7.32977	13.0908	1.04555	0.000474923	upregulatoin	gain
FvesChr2G00226410	15936.9	7927.3	-0.777477	0.00572582	downregulation	loss
FvesChr2G00226740	173.482	2004.95	3.74561	0.00118304	upregulatoin	gain
FvesChr2G00226820	136.402	642.484	2.39561	0.0309257	upregulatoin	gain
FvesChr2G00226930	18.7319	6.33575	-1.3238	0.00349784	downregulation	loss
FvesChr2G00227200	4.18714	8.07367	1.16601	0.00374695	upregulatoin	gain
FvesChr2G00227450	43.2537	90.5605	1.28082	5.05235e-08	upregulatoin	gain
FvesChr2G00227830	2.90267	47.5365	4.24829	1.06932e-12	upregulatoin	gain
FvesChr2G00228060	12.294	5.34598	-0.990708	0.0141453	downregulation	loss
FvesChr2G00228840	20.7369	67.6324	1.93937	3.08398e-12	upregulatoin	gain
FvesChr2G00229000	47.3849	12.2644	-1.71686	0.00957024	downregulation	loss
FvesChr2G00229010	43.7729	13.5511	-1.449	0.00301281	downregulation	loss
FvesChr2G00229020	56.6473	101.173	1.04895	0.000141398	upregulatoin	gain
FvesChr2G00229060	1.59718	5.82893	2.05235	0.00303293	upregulatoin	gain
FvesChr3G00068270	32.7767	10.7307	-1.38482	0.0031184	downregulation	loss
FvesChr3G00068290	24.8642	2.52848	-3.06428	1.49289e-15	downregulation	loss
FvesChr3G00068510	50.3904	6.32655	-2.75324	1.95738e-08	downregulation	loss
FvesChr3G00068520	3.12293	0.341847	-2.88722	0.0183996	downregulation	loss
FvesChr3G00068620	11.1387	1.22836	-2.9472	2.75094e-07	downregulation	loss
FvesChr3G00068990	55.3551	17.5301	-1.41247	0.000274435	downregulation	loss
FvesChr3G00069250	1.71302	8.67567	2.55092	5.23194e-11	upregulatoin	gain
FvesChr3G00069260	2.30493	13.9408	2.81475	3.42901e-09	upregulatoin	gain
FvesChr3G00069460	28.3158	38.4651	0.668928	0.00875074	upregulatoin	gain
FvesChr3G00069870	642.295	1073.48	0.949084	0.034887	upregulatoin	gain
FvesChr3G00069880	1812.58	3329.46	1.08152	0.00770721	upregulatoin	gain
FvesChr3G00070520	40.287	5.96499	-2.51513	0.00222967	downregulation	loss
FvesChr3G00070710	1.26931	0.170495	-2.60288	0.0307494	downregulation	loss
FvesChr3G00071090	11.9968	3.55471	-1.53802	0.00142442	downregulation	loss
FvesChr3G00071600	346.98	79.8429	-1.88202	1.86854e-05	downregulation	loss
FvesChr3G00071890	2.80861	0.486789	-2.29231	1.28938e-06	downregulation	loss
FvesChr3G00072130	21.9541	4.93465	-1.90546	0.00018986	downregulation	loss
FvesChr3G00072650	4.16695	1.06816	-1.71476	0.0440605	downregulation	loss
FvesChr3G00072660	4.4845	0.228263	-4.07441	2.71879e-10	downregulation	loss
FvesChr3G00073170	4.60453	19.8553	2.3222	5.55889e-07	upregulatoin	gain
FvesChr3G00073250	56.7262	13.6717	-1.82397	0.00527244	downregulation	loss
FvesChr3G00073810	10.1187	0.591021	-3.87665	3.87464e-22	downregulation	loss
FvesChr3G00073830	8.55584	0.693934	-3.42115	5.05252e-08	downregulation	loss
FvesChr3G00073870	14.3939	3.34291	-1.84629	0.00315643	downregulation	loss
FvesChr3G00073970	46.3271	22.6909	-0.805115	0.00551436	downregulation	loss
FvesChr3G00074740	180.986	340.623	1.10923	0.0183088	upregulatoin	gain
FvesChr3G00075000	47.5819	10.7464	-1.89842	0.0102918	downregulation	loss
FvesChr3G00075050	0.653213	1.93324	1.77704	0.0101242	upregulatoin	gain
FvesChr3G00075080	30.9084	69.8757	1.38033	0.0385643	upregulatoin	gain
FvesChr3G00075920	6.8703	1.42797	-2.03961	0.00240389	downregulation	loss
FvesChr3G00076050	6.97357	0.725131	-3.02423	4.92656e-07	downregulation	loss
FvesChr3G00076090	19.4511	3.89191	-2.08393	1.86371e-07	downregulation	loss
FvesChr3G00076130	41.8037	116.294	1.69393	2.43504e-10	upregulatoin	gain
FvesChr3G00076220	1.52272	0.098443	-3.66469	0.000241302	downregulation	loss
FvesChr3G00076410	1.20236	0.239464	-2.07574	0.0133324	downregulation	loss
FvesChr3G00076830	5.75466	19.4881	1.95224	0.00482698	upregulatoin	gain
FvesChr3G00077000	176.264	486.956	1.66885	0.000870876	upregulatoin	gain
FvesChr3G00077270	5.59974	1.56301	-1.60425	0.0028634	downregulation	loss
FvesChr3G00077330	1.77079	5.40238	1.85625	0.0237376	upregulatoin	gain
FvesChr3G00077380	43.1098	12.6279	-1.52714	0.00117928	downregulation	loss
FvesChr3G00078140	7.13207	2.12779	-1.49771	0.00677281	downregulation	loss
FvesChr3G00078190	222.91	432.701	1.1646	0.000495594	upregulatoin	gain
FvesChr3G00078210	48.5962	79.6119	0.936319	0.000747771	upregulatoin	gain
FvesChr3G00078270	8.31944	2.14231	-1.71862	0.00412133	downregulation	loss
FvesChr3G00078540	10.1707	3.70638	-1.22305	0.0271418	downregulation	loss
FvesChr3G00078580	715.293	43.9856	-3.77978	0.00491616	downregulation	loss
FvesChr3G00078640	12.0998	3.35887	-1.61065	0.00280228	downregulation	loss
FvesChr3G00078660	1.06777	0.16927	-2.35372	0.00360104	downregulation	loss
FvesChr3G00078670	1.3849	0.0444632	-4.08076	0.00845579	downregulation	loss
FvesChr3G00078680	1.07123	0.0116389	-5.63089	0.000159558	downregulation	loss
FvesChr3G00078870	13.8011	30.8843	1.36575	0.00264864	upregulatoin	gain
FvesChr3G00078890	6.75426	12.4302	1.09071	0.00629495	upregulatoin	gain
FvesChr3G00078900	119.176	64.4893	-0.672602	0.0410747	downregulation	loss
FvesChr3G00080020	5.0935	1.78286	-1.29848	0.0082694	downregulation	loss
FvesChr3G00080590	1.51029	0.261186	-2.25861	0.0322094	downregulation	loss
FvesChr3G00080690	0.48291	14.7181	5.13796	0.000237506	upregulatoin	gain
FvesChr3G00080730	1.96627	7.69512	2.2318	0.000609511	upregulatoin	gain
FvesChr3G00080820	3.09077	0.975166	-1.43936	0.0217482	downregulation	loss
FvesChr3G00081230	1.19542	0.125444	-2.97393	0.00312572	downregulation	loss
FvesChr3G00081440	20.6461	7.54999	-1.24015	0.0225734	downregulation	loss
FvesChr3G00081460	26.2886	37.161	0.719796	0.0484234	upregulatoin	gain
FvesChr3G00081810	18.2626	29.9889	0.937682	0.000159696	upregulatoin	gain
FvesChr3G00081970	7.10796	0.959144	-2.65904	0.00752821	downregulation	loss
FvesChr3G00082070	22.2695	0.821371	-4.55543	2.07557e-07	downregulation	loss
FvesChr3G00082880	72.4483	15.0011	-2.03857	0.00114879	downregulation	loss
FvesChr3G00082890	19.9347	5.8189	-1.5392	1.8228e-05	downregulation	loss
FvesChr3G00083710	35.7527	9.70876	-1.68795	0.00269231	downregulation	loss
FvesChr3G00083840	5.3928	1.68745	-1.44599	0.00172032	downregulation	loss
FvesChr3G00083930	2.5775	0.356986	-2.62908	5.22565e-05	downregulation	loss
FvesChr3G00083950	6.58626	0.432832	-3.6771	1.12089e-10	downregulation	loss
FvesChr3G00084240	0.0778746	1.86441	4.73583	0.000580576	upregulatoin	gain
FvesChr3G00084660	151.349	264.498	1.0434	0.00164592	upregulatoin	gain
FvesChr3G00084770	1.16563	9.60005	3.25155	9.9382e-08	upregulatoin	gain
FvesChr3G00085430	3.92295	0.11779	-4.781	2.32697e-10	downregulation	loss
FvesChr3G00085470	0.62274	5.34177	3.3215	0.00343076	upregulatoin	gain
FvesChr3G00085520	1.93036	0.245784	-2.68821	0.0349392	downregulation	loss
FvesChr3G00086100	38.9174	69.802	1.05702	0.0323941	upregulatoin	gain
FvesChr3G00086350	91.0388	14.1493	-2.46711	0.000553938	downregulation	loss
FvesChr3G00086940	39.4566	51.0664	0.592455	0.0140533	upregulatoin	gain
FvesChr3G00087660	36.136	2.30463	-3.73226	3.96412e-06	downregulation	loss
FvesChr3G00088060	11.2716	3.69115	-1.37742	0.00630912	downregulation	loss
FvesChr3G00088090	4.31286	0.83708	-2.13512	0.000385153	downregulation	loss
FvesChr3G00088110	42.4675	57.1473	0.644672	0.0100092	upregulatoin	gain
FvesChr3G00088150	2.59398	0.831052	-1.43091	0.00167597	downregulation	loss
FvesChr3G00088350	2.76587	0.661516	-1.84618	0.0193012	downregulation	loss
FvesChr3G00088550	3.19757	0.123465	-4.20279	0.0199165	downregulation	loss
FvesChr3G00089030	58.2596	22.0004	-1.16502	0.013424	downregulation	loss
FvesChr3G00090340	17.3667	43.9975	1.5768	8.2994e-05	upregulatoin	gain
FvesChr3G00090350	4.21875	12.1292	1.72624	0.000106031	upregulatoin	gain
FvesChr3G00090360	6.96854	25.9553	2.13325	0.000417488	upregulatoin	gain
FvesChr3G00090610	12.6867	3.53428	-1.61227	0.0141409	downregulation	loss
FvesChr3G00090680	163.311	50.8065	-1.4381	0.0130204	downregulation	loss
FvesChr3G00090830	178.834	19.7726	-2.93854	0.00147434	downregulation	loss
FvesChr3G00090950	23.7306	63.9635	1.64636	5.5641e-05	upregulatoin	gain
FvesChr3G00091570	5.57233	1.41944	-1.73466	0.0156186	downregulation	loss
FvesChr3G00091930	56.0717	105.172	1.11475	0.000363985	upregulatoin	gain
FvesChr3G00092050	42.8622	9.68464	-1.90959	0.0116539	downregulation	loss
FvesChr3G00092080	10.0775	2.54199	-1.74007	0.000386705	downregulation	loss
FvesChr3G00092220	2043.66	2841.97	0.699807	0.00465282	upregulatoin	gain
FvesChr3G00092380	1.32085	0.0575072	-3.99214	0.0480034	downregulation	loss
FvesChr3G00093580	5.05275	0.197217	-4.40693	1.51025e-07	downregulation	loss
FvesChr3G00093990	6.66335	1.25369	-2.15242	0.0343946	downregulation	loss
FvesChr3G00094320	1.58189	0.33389	-2.00526	0.0498904	downregulation	loss
FvesChr3G00094760	0.272815	1.89341	2.97039	0.00167744	upregulatoin	gain
FvesChr3G00094780	13.6066	22.3051	0.944019	0.000716019	upregulatoin	gain
FvesChr3G00094880	3.41564	4.97811	0.767516	0.0214146	upregulatoin	gain
FvesChr3G00095180	7.35875	0.897815	-2.79513	0.00249909	downregulation	loss
FvesChr3G00096250	440.78	220.572	-0.772412	0.00957024	downregulation	loss
FvesChr3G00096510	78.4059	43.4679	-0.619358	0.0353327	downregulation	loss
FvesChr3G00097170	55.3536	95.0059	0.999082	0.0168666	upregulatoin	gain
FvesChr3G00097500	62.6203	29.4766	-0.864778	0.037866	downregulation	loss
FvesChr3G00098120	1.50447	0.174463	-2.85783	1.32512e-08	downregulation	loss
FvesChr3G00098940	35.8119	4.83692	-2.67858	0.00285881	downregulation	loss
FvesChr3G00099110	8.78719	2.20211	-1.77275	0.0122601	downregulation	loss
FvesChr3G00099560	92.3487	52.1536	-0.598154	0.0331615	downregulation	loss
FvesChr3G00101020	1.7207	10.0262	2.79885	9.51668e-07	upregulatoin	gain
FvesChr3G00101030	45.4607	101.344	1.39517	0.000140816	upregulatoin	gain
FvesChr3G00101330	1.57306	0.178423	-2.86699	3.03917e-05	downregulation	loss
FvesChr3G00101400	2.10398	0.522185	-1.78294	0.0199165	downregulation	loss
FvesChr3G00102110	8.24876	12.7962	0.859092	0.0325561	upregulatoin	gain
FvesChr3G00102490	334.972	587.665	1.03953	1.04585e-06	upregulatoin	gain
FvesChr3G00102510	16.9885	7.3105	-0.981636	0.00522375	downregulation	loss
FvesChr3G00103150	5.58399	16.4112	1.79657	1.22009e-07	upregulatoin	gain
FvesChr3G00103490	4.81869	0.808419	-2.31722	0.000677286	downregulation	loss
FvesChr3G00104090	1.86318	0.329681	-2.22018	0.00893964	downregulation	loss
FvesChr3G00104480	11.3091	3.00509	-1.65809	0.0233788	downregulation	loss
FvesChr3G00104520	33.7694	15.2744	-0.92664	0.0317096	downregulation	loss
FvesChr3G00105280	12.0194	3.62026	-1.49642	0.00397089	downregulation	loss
FvesChr3G00105890	9.15444	1.00424	-2.99193	0.00116416	downregulation	loss
FvesChr3G00105990	32.3352	51.3941	0.88596	0.00178716	upregulatoin	gain
FvesChr3G00108280	26.3052	37.9886	0.745737	0.00415441	upregulatoin	gain
FvesChr3G00108970	1.3175	2.70525	1.26439	0.0136204	upregulatoin	gain
FvesChr3G00109480	49.5942	76.3218	0.846068	0.0246421	upregulatoin	gain
FvesChr3G00109740	4.35512	1.56774	-1.24094	0.040907	downregulation	loss
FvesChr3G00109830	235.802	123.096	-0.724602	0.0317327	downregulation	loss
FvesChr3G00111240	4.56373	6.03021	0.620607	0.0274703	upregulatoin	gain
FvesChr3G00111950	526.441	1184.3	1.38799	0.000113004	upregulatoin	gain
FvesChr3G00113060	64.8472	33.8375	-0.71349	0.0101616	downregulation	loss
FvesChr3G00113950	40.1795	4.15402	-3.05816	8.62424e-23	downregulation	loss
FvesChr3G00114440	2513.81	84.1084	-4.7522	0.0126611	downregulation	loss
FvesChr3G00114450	14651.3	542.252	-4.5636	1.06728e-13	downregulation	loss
FvesChr3G00114710	3.2323	0.27372	-3.27954	4.57321e-06	downregulation	loss
FvesChr3G00114980	1620.77	2662.77	0.924649	0.00119232	upregulatoin	gain
FvesChr3G00115540	12.2769	1.53737	-2.75757	4.99478e-05	downregulation	loss
FvesChr3G00115710	13.2648	2.7463	-2.05281	0.0117575	downregulation	loss
FvesChr3G00115780	3.50346	0.332945	-3.08354	0.000589518	downregulation	loss
FvesChr3G00115950	304.742	108.349	-1.27028	9.64572e-06	downregulation	loss
FvesChr3G00116200	49.1314	15.1022	-1.46473	2.23603e-05	downregulation	loss
FvesChr3G00116800	4.34818	1.14558	-1.6948	4.05707e-05	downregulation	loss
FvesChr3G00117800	93.4184	49.6947	-0.682093	0.00374838	downregulation	loss
FvesChr3G00118110	107.281	39.5331	-1.20708	0.000363985	downregulation	loss
FvesChr3G00118400	1.63888	2.81849	0.996581	0.0264111	upregulatoin	gain
FvesChr3G00118630	12.0282	2.66821	-1.94673	0.00467661	downregulation	loss
FvesChr3G00118880	20.207	40.2807	1.20275	0.00344558	upregulatoin	gain
FvesChr3G00119020	251.319	63.9007	-1.73802	1.44155e-12	downregulation	loss
FvesChr3G00119290	1.97665	0.456266	-1.85365	0.0220375	downregulation	loss
FvesChr3G00119550	99.4036	250.317	1.56715	8.60151e-06	upregulatoin	gain
FvesChr3G00120370	4.50815	2.05723	-0.897423	0.0335986	downregulation	loss
FvesChr3G00120400	57.5707	5.4552	-3.19959	1.60352e-13	downregulation	loss
FvesChr3G00120670	4.76345	42.9689	3.39315	6.16126e-08	upregulatoin	gain
FvesChr3G00120840	13.3007	4.37815	-1.37991	0.0108627	downregulation	loss
FvesChr3G00121020	3.89474	0.256803	-3.64145	0.00131999	downregulation	loss
FvesChr3G00121480	6.80268	2.79416	-1.05006	0.045705	downregulation	loss
FvesChr3G00121590	46.2025	79.7381	0.997678	0.0155345	upregulatoin	gain
FvesChr3G00121840	1.06887	0.273392	-1.72897	0.00787094	downregulation	loss
FvesChr3G00121880	16.4722	3.53929	-1.99661	0.0187167	downregulation	loss
FvesChr3G00122500	28.5312	47.3012	0.94155	0.00430887	upregulatoin	gain
FvesChr3G00122520	0.374539	5.7797	4.1479	2.1332e-08	upregulatoin	gain
FvesChr3G00122530	9.76305	14.9028	0.82416	0.0112805	upregulatoin	gain
FvesChr3G00123220	69.6941	29.6036	-1.00613	0.00387143	downregulation	loss
FvesChr3G00123750	5.05941	1.26576	-1.75233	0.00356851	downregulation	loss
FvesChr3G00123790	120.507	63.1272	-0.711527	0.0038358	downregulation	loss
FvesChr3G00124010	7.91305	0.414459	-4.001	7.15866e-08	downregulation	loss
FvesChr3G00124050	7.38577	25.147	1.94711	0.00147774	upregulatoin	gain
FvesChr3G00124230	5.40141	2.17501	-1.0812	0.00721783	downregulation	loss
FvesChr3G00124250	9.34508	3.52055	-1.19337	0.00418003	downregulation	loss
FvesChr3G00124420	4.52553	8.52577	1.14966	0.011998	upregulatoin	gain
FvesChr3G00125110	61.6001	609.061	3.51136	4.42945e-05	upregulatoin	gain
FvesChr3G00125430	1.86113	0.598001	-1.41167	0.0146549	downregulation	loss
FvesChr3G00126130	9.2553	30.036	1.92288	9.96065e-05	upregulatoin	gain
FvesChr3G00126150	60.9351	95.8303	0.862749	0.00985036	upregulatoin	gain
FvesChr3G00126260	27.5568	8.96874	-1.37636	6.18839e-05	downregulation	loss
FvesChr3G00126580	0.368333	3.99208	3.66162	0.000733256	upregulatoin	gain
FvesChr3G00126590	1.663	4.06749	1.50855	0.00489121	upregulatoin	gain
FvesChr3G00126880	14.0579	6.49941	-0.894086	0.0414854	downregulation	loss
FvesChr4G00127640	220.653	88.6259	-1.07197	0.0272803	downregulation	loss
FvesChr4G00128160	1.04262	0.308391	-1.5144	0.0225114	downregulation	loss
FvesChr4G00128630	1.5338	0.366316	-1.82582	0.00547462	downregulation	loss
FvesChr4G00128710	12.9319	3.69993	-1.58087	0.0160656	downregulation	loss
FvesChr4G00128720	5.4323	0.72884	-2.61974	0.00758003	downregulation	loss
FvesChr4G00128990	3.76719	0.756067	-2.09199	0.0284133	downregulation	loss
FvesChr4G00129410	3.91064	0.590575	-2.49022	0.000244448	downregulation	loss
FvesChr4G00129540	88.0562	24.5208	-1.60909	0.0132363	downregulation	loss
FvesChr4G00129570	64.304	99.5438	0.858744	0.00976009	upregulatoin	gain
FvesChr4G00129720	6.56175	18.1978	1.7004	6.90467e-07	upregulatoin	gain
FvesChr4G00130040	2.04961	0.0844278	-4.14031	0.00192842	downregulation	loss
FvesChr4G00130070	24.5637	0.679714	-4.91203	0.000178111	downregulation	loss
FvesChr4G00130260	2.53417	0.416656	-2.3662	0.00397089	downregulation	loss
FvesChr4G00130270	23.9276	5.52061	-1.87722	5.55889e-07	downregulation	loss
FvesChr4G00130310	5.27712	0.608669	-2.86407	1.54082e-05	downregulation	loss
FvesChr4G00130850	1.7792	0.0398628	-5.12602	0.00598448	downregulation	loss
FvesChr4G00130990	20.4662	50.3913	1.52214	9.95306e-08	upregulatoin	gain
FvesChr4G00131950	1.48706	0.44029	-1.50703	0.0381033	downregulation	loss
FvesChr4G00132240	1.6578	4.19801	1.5776	0.0240817	upregulatoin	gain
FvesChr4G00133090	2.18914	0.250192	-2.84808	0.0168194	downregulation	loss
FvesChr4G00133130	8.94183	2.56776	-1.5584	0.0122092	downregulation	loss
FvesChr4G00133470	0.52697	2.21669	2.30702	8.15522e-06	upregulatoin	gain
FvesChr4G00133540	24.0785	93.0512	2.1507	0.00349784	upregulatoin	gain
FvesChr4G00133550	1.28437	4.71512	2.07436	0.00375888	upregulatoin	gain
FvesChr4G00134670	359.387	771.833	1.32415	0.00134397	upregulatoin	gain
FvesChr4G00135150	283.384	58.4827	-2.04318	1.92579e-09	downregulation	loss
FvesChr4G00135170	92.8236	144.519	0.86464	0.00487585	upregulatoin	gain
FvesChr4G00135790	4.51175	17.1919	2.13416	0.00229893	upregulatoin	gain
FvesChr4G00136430	7.31266	17.0234	1.45224	0.0191173	upregulatoin	gain
FvesChr4G00136560	1.26237	0.452785	-1.24938	0.0367888	downregulation	loss
FvesChr4G00137830	110.395	221.13	1.21978	0.00259563	upregulatoin	gain
FvesChr4G00138440	20.4903	32.2672	0.875933	0.00152033	upregulatoin	gain
FvesChr4G00138450	4.8184	17.1298	2.05133	0.0152921	upregulatoin	gain
FvesChr4G00140690	4.30963	10.5781	1.51861	0.0324741	upregulatoin	gain
FvesChr4G00140760	4.22606	0.747345	-2.26474	0.000133178	downregulation	loss
FvesChr4G00140880	65.647	119.144	1.10853	0.0119442	upregulatoin	gain
FvesChr4G00141100	3.842	12.4899	1.87933	0.022492	upregulatoin	gain
FvesChr4G00141590	6.30222	0.632026	-3.10177	0.00137499	downregulation	loss
FvesChr4G00142170	5.97566	15.5405	1.59761	0.000935703	upregulatoin	gain
FvesChr4G00142340	47.1205	67.4564	0.742446	0.00168925	upregulatoin	gain
FvesChr4G00143680	37.7414	65.4282	0.996268	0.0419252	upregulatoin	gain
FvesChr4G00144470	45.715	108.891	1.47918	8.0035e-05	upregulatoin	gain
FvesChr4G00145060	510.655	239.172	-0.871485	0.0210987	downregulation	loss
FvesChr4G00145540	32.0575	16.2585	-0.753304	0.046024	downregulation	loss
FvesChr4G00145640	2.0787	0.216743	-2.99366	0.00379284	downregulation	loss
FvesChr4G00145680	8.58887	2.37954	-1.6101	0.01854	downregulation	loss
FvesChr4G00146330	0.87534	2.71777	1.84971	0.000103122	upregulatoin	gain
FvesChr4G00146590	5.52881	20.269	2.07389	1.03522e-06	upregulatoin	gain
FvesChr4G00146600	10.812	33.192	1.81317	0.0181478	upregulatoin	gain
FvesChr4G00146700	51.3435	74.1068	0.752481	0.0115241	upregulatoin	gain
FvesChr4G00146900	4.21113	0.851853	-2.04887	0.0164768	downregulation	loss
FvesChr4G00146930	43.3537	57.0998	0.615814	0.0295261	upregulatoin	gain
FvesChr4G00147270	2.5358	0.51267	-2.05668	0.046469	downregulation	loss
FvesChr4G00148310	2.3743	0.647537	-1.66196	0.038958	downregulation	loss
FvesChr4G00148930	10.0339	0.652872	-3.70658	2.0324e-05	downregulation	loss
FvesChr4G00149330	18.3197	29.1271	0.903303	0.00467661	upregulatoin	gain
FvesChr4G00149450	0.648519	1.79115	1.6649	0.00720107	upregulatoin	gain
FvesChr4G00150590	1.84497	0.198203	-2.88378	0.00739475	downregulation	loss
FvesChr4G00150610	2.72686	0.318324	-2.84863	0.000284103	downregulation	loss
FvesChr4G00151190	245.183	503.645	1.24383	0.000450241	upregulatoin	gain
FvesChr4G00152570	3.57697	0.792213	-1.93656	0.0193273	downregulation	loss
FvesChr4G00152990	3.18392	1.12919	-1.26385	0.0244506	downregulation	loss
FvesChr4G00153670	0.240634	2.32448	3.41343	0.00049723	upregulatoin	gain
FvesChr4G00154480	8.0916	1.23095	-2.4737	0.0149021	downregulation	loss
FvesChr4G00154650	400.053	551.97	0.673809	0.0496866	upregulatoin	gain
FvesChr4G00154720	129.364	353.53	1.63683	0.00381918	upregulatoin	gain
FvesChr4G00154800	12.9776	3.48448	-1.66191	0.000406155	downregulation	loss
FvesChr4G00155310	177.89	26.958	-2.4317	0.040266	downregulation	loss
FvesChr4G00155540	34.0049	6.36459	-2.15009	0.0123222	downregulation	loss
FvesChr4G00155550	28.1343	5.76699	-2.03697	0.010905	downregulation	loss
FvesChr4G00156020	1.39423	0.343709	-1.78461	0.00744731	downregulation	loss
FvesChr4G00156080	2.17574	17.5093	3.22332	0.00324405	upregulatoin	gain
FvesChr4G00156110	23.3768	176.911	3.21187	1.68564e-05	upregulatoin	gain
FvesChr4G00156450	57.2444	29.5929	-0.726123	0.0395898	downregulation	loss
FvesChr4G00156660	1.80093	0.227869	-2.66334	0.00833148	downregulation	loss
FvesChr4G00156670	76.0688	21.7163	-1.57058	1.6632e-05	downregulation	loss
FvesChr4G00157880	47.2987	25.1105	-0.691356	0.0487444	downregulation	loss
FvesChr4G00158050	3.90112	1.04497	-1.66715	0.0175353	downregulation	loss
FvesChr4G00158060	0.322553	1.1529	2.05201	0.0165884	upregulatoin	gain
FvesChr4G00158170	18.2314	35.8999	1.19612	0.000105239	upregulatoin	gain
FvesChr4G00158300	8.37672	2.82585	-1.34128	0.000580576	downregulation	loss
FvesChr4G00158380	8.93136	27.6151	1.81354	0.0282684	upregulatoin	gain
FvesChr4G00158820	15.714	1.49172	-3.1936	0.00376149	downregulation	loss
FvesChr4G00159380	1.77258	0.0606174	-4.58866	2.10266e-08	downregulation	loss
FvesChr4G00160200	328.825	652.152	1.20908	3.42789e-06	upregulatoin	gain
FvesChr4G00160220	0.13691	3.22033	4.69049	2.0005e-12	upregulatoin	gain
FvesChr4G00160600	21.7595	6.29832	-1.51722	0.0283354	downregulation	loss
FvesChr4G00160660	1.40636	9.86555	3.01506	0.00227409	upregulatoin	gain
FvesChr4G00160770	556.063	268.569	-0.816392	0.00491616	downregulation	loss
FvesChr4G00160940	12.5519	1.96739	-2.45398	0.00650622	downregulation	loss
FvesChr4G00161070	0.42468	3.13098	3.09081	0.00345752	upregulatoin	gain
FvesChr4G00161480	4.4545	0.343191	-3.44544	2.97651e-05	downregulation	loss
FvesChr4G00162160	7.27014	1.96894	-1.64359	0.00129072	downregulation	loss
FvesChr4G00162270	4.81873	1.51972	-1.42519	0.0424992	downregulation	loss
FvesChr4G00162560	10.6448	3.85011	-1.23702	0.0274157	downregulation	loss
FvesChr4G00162840	17.4326	5.14781	-1.5339	0.00302812	downregulation	loss
FvesChr4G00163010	2.10275	6.73176	1.89996	8.07406e-06	upregulatoin	gain
FvesChr4G00163020	3.41817	9.42536	1.71269	0.00106095	upregulatoin	gain
FvesChr4G00163040	51.8709	111.216	1.35615	0.00387143	upregulatoin	gain
FvesChr4G00163200	10.527	13.6292	0.607745	0.0468542	upregulatoin	gain
FvesChr4G00163860	33.9293	47.6343	0.70444	0.0344783	upregulatoin	gain
FvesChr4G00163970	86.7672	118.295	0.665555	0.0379306	upregulatoin	gain
FvesChr4G00164400	0.108927	3.78689	5.28091	2.83648e-10	upregulatoin	gain
FvesChr4G00164730	14.6923	1.93166	-2.68517	2.17679e-10	downregulation	loss
FvesChr4G00164910	16.8439	25.576	0.817634	0.0180348	upregulatoin	gain
FvesChr4G00164950	255.227	1378.74	2.63409	9.85781e-05	upregulatoin	gain
FvesChr4G00164980	13.271	32.7134	1.50406	0.00420304	upregulatoin	gain
FvesChr4G00165180	11.4361	5.49666	-0.828865	0.0152798	downregulation	loss
FvesChr4G00165240	4.25859	1.49927	-1.26233	0.0114323	downregulation	loss
FvesChr4G00165340	4.73961	0.545869	-2.86932	0.00017188	downregulation	loss
FvesChr4G00165390	14.1143	2.44433	-2.29997	0.000125983	downregulation	loss
FvesChr4G00165970	19.5046	2.13679	-2.93554	2.00265e-08	downregulation	loss
FvesChr4G00166720	5.39744	2.26116	-1.02809	0.0327687	downregulation	loss
FvesChr4G00167130	0.783083	2.60092	1.94189	0.0202664	upregulatoin	gain
FvesChr4G00167650	4.26319	20.1596	2.4516	1.68564e-05	upregulatoin	gain
FvesChr4G00167760	506.03	203.279	-1.08055	0.0109916	downregulation	loss
FvesChr4G00168300	342.56	149.512	-0.967851	0.00526321	downregulation	loss
FvesChr4G00168460	9.62337	2.14362	-1.93473	0.027285	downregulation	loss
FvesChr4G00169780	106.334	165.311	0.850176	0.000626434	upregulatoin	gain
FvesChr4G00169890	6.25794	1.29948	-2.02122	0.00605006	downregulation	loss
FvesChr4G00170020	6.41095	2.99801	-0.872534	0.00332242	downregulation	loss
FvesChr4G00170520	27.4575	50.2818	1.09549	1.02168e-06	upregulatoin	gain
FvesChr4G00170640	7.15535	0.890334	-2.75741	2.60027e-09	downregulation	loss
FvesChr4G00170650	2.67399	0.085608	-4.59163	1.00951e-10	downregulation	loss
FvesChr4G00170890	76.3023	104.146	0.66981	0.00799765	upregulatoin	gain
FvesChr4G00170960	1.06109	0	-5.75035	0.0273	downregulation	loss
FvesChr4G00170970	38.1061	6.76409	-2.24132	2.65087e-06	downregulation	loss
FvesChr4G00170980	16.0344	2.68405	-2.36212	0.0301001	downregulation	loss
FvesChr4G00171250	5.17117	1.35639	-1.69275	0.00690383	downregulation	loss
FvesChr4G00171270	48.7662	13.5542	-1.6042	8.30398e-05	downregulation	loss
FvesChr4G00171310	113.106	299.356	1.62861	1.24871e-06	upregulatoin	gain
FvesChr4G00171320	94.7628	445.613	2.44929	7.40122e-05	upregulatoin	gain
FvesChr4G00172140	11.1852	2.38701	-1.99745	0.000798966	downregulation	loss
FvesChr4G00172190	13.9947	28.4665	1.24252	0.00172368	upregulatoin	gain
FvesChr4G00172200	11.9522	24.5243	1.25924	4.94109e-05	upregulatoin	gain
FvesChr4G00172360	1000.52	2530.54	1.53679	0.00921813	upregulatoin	gain
FvesChr4G00172380	170.092	400.297	1.44411	0.0331615	upregulatoin	gain
FvesChr4G00172420	2.1532	0.284095	-2.60713	0.0441636	downregulation	loss
FvesChr4G00172590	12.485	0.181963	-5.88245	2.03858e-05	downregulation	loss
FvesChr4G00173430	177.812	16.3095	-3.20846	3.09671e-06	downregulation	loss
FvesChr4G00173460	2.93893	0.625296	-1.98624	0.001215	downregulation	loss
FvesChr4G00173660	3.16068	0.349488	-2.94159	0.000112337	downregulation	loss
FvesChr4G00173880	26.6581	10.4036	-1.12808	0.000155138	downregulation	loss
FvesChr4G00174520	54.5005	78.0059	0.737263	0.00694005	upregulatoin	gain
FvesChr4G00174680	5.75585	1.22568	-2.02028	0.0125214	downregulation	loss
FvesChr4G00174880	0.963272	4.48718	2.45003	0.0069186	upregulatoin	gain
FvesChr4G00175050	0.103697	1.05393	3.5431	0.00974525	upregulatoin	gain
FvesChr4G00175070	236.201	113.854	-0.833327	0.00630912	downregulation	loss
FvesChr4G00175210	11.179	17.2227	0.842235	0.0267586	upregulatoin	gain
FvesChr4G00175370	9.12213	17.5	1.14378	0.0395201	upregulatoin	gain
FvesChr4G00175560	42.1341	54.9422	0.612749	0.0114529	upregulatoin	gain
FvesChr4G00175770	5.15886	1.50333	-1.55442	0.0238953	downregulation	loss
FvesChr4G00176130	39.9016	5.04663	-2.7215	0.00300678	downregulation	loss
FvesChr4G00176340	4.58501	1.67518	-1.22083	0.0214952	downregulation	loss
FvesChr5G00229180	1.64445	0.0803921	-4.00753	7.76778e-05	downregulation	loss
FvesChr5G00229210	15.4681	4.09587	-1.65978	0.00453737	downregulation	loss
FvesChr5G00229220	12.6926	4.22774	-1.35929	0.0014721	downregulation	loss
FvesChr5G00229260	1.6073	8.61221	2.61717	5.12074e-06	upregulatoin	gain
FvesChr5G00229430	5.37239	0.910034	-2.33692	0.000663512	downregulation	loss
FvesChr5G00230080	31.1706	9.15426	-1.52102	0.0147617	downregulation	loss
FvesChr5G00230460	328.269	1057.42	1.87688	8.84298e-05	upregulatoin	gain
FvesChr5G00230520	27.3015	63.1135	1.41169	0.0479403	upregulatoin	gain
FvesChr5G00230840	88.1908	143.051	0.927519	0.00149698	upregulatoin	gain
FvesChr5G00230980	1.06861	7.98741	3.07343	0.0332068	upregulatoin	gain
FvesChr5G00231040	5.71919	1.21415	-1.97111	0.0354982	downregulation	loss
FvesChr5G00231050	11.9252	1.57058	-2.6838	0.00976009	downregulation	loss
FvesChr5G00232090	8.72331	4.08332	-0.859855	0.0184832	downregulation	loss
FvesChr5G00233110	1.53684	0.272885	-2.25332	0.0134927	downregulation	loss
FvesChr5G00233620	12.6093	18.9686	0.804738	0.00944977	upregulatoin	gain
FvesChr5G00234140	12.2151	42.3689	1.9839	9.7109e-05	upregulatoin	gain
FvesChr5G00234300	5.0863	0.577776	-2.90624	1.85409e-05	downregulation	loss
FvesChr5G00234380	87.8563	129.012	0.771966	0.000918629	upregulatoin	gain
FvesChr5G00234570	8.22077	2.77125	-1.34646	0.00495309	downregulation	loss
FvesChr5G00234990	4.56606	0.854396	-2.16289	0.001107	downregulation	loss
FvesChr5G00235300	106.002	143.637	0.671349	0.0141024	upregulatoin	gain
FvesChr5G00235320	31.1861	10.2263	-1.37129	0.00309529	downregulation	loss
FvesChr5G00235340	20.7614	8.57825	-1.04762	0.0249192	downregulation	loss
FvesChr5G00235410	12.4641	2.83808	-1.86958	0.0495755	downregulation	loss
FvesChr5G00235540	43.3959	82.4899	1.14897	0.00139041	upregulatoin	gain
FvesChr5G00236340	105.501	144.644	0.674341	0.0343181	upregulatoin	gain
FvesChr5G00236350	58.6948	91.3396	0.843415	0.0290045	upregulatoin	gain
FvesChr5G00236410	313.131	901.829	1.72104	0.00980949	upregulatoin	gain
FvesChr5G00236420	5.47565	22.535	2.22676	0.00607402	upregulatoin	gain
FvesChr5G00236790	1.11936	27.2587	4.80855	0.000222164	upregulatoin	gain
FvesChr5G00236800	257.687	2335.5	3.38728	0.000511752	upregulatoin	gain
FvesChr5G00237070	3.5663	0.529557	-2.53047	2.27479e-05	downregulation	loss
FvesChr5G00238000	173.28	497.944	1.74038	0.00263306	upregulatoin	gain
FvesChr5G00238020	171.153	574.051	1.93743	0.010164	upregulatoin	gain
FvesChr5G00238030	57.1773	319.379	2.68583	0.000443122	upregulatoin	gain
FvesChr5G00238890	96.105	17.2939	-2.24176	5.23194e-11	downregulation	loss
FvesChr5G00239120	1.32181	2.86065	1.33736	0.0472571	upregulatoin	gain
FvesChr5G00239140	5.21208	10.1216	1.16534	0.0155345	upregulatoin	gain
FvesChr5G00239200	18.5412	3.1352	-2.35678	0.00957755	downregulation	loss
FvesChr5G00239360	5.98867	1.24547	-2.03024	0.000197919	downregulation	loss
FvesChr5G00239370	120.348	33.2903	-1.62408	5.03174e-11	downregulation	loss
FvesChr5G00240170	4.88384	0.878403	-2.23582	2.63307e-05	downregulation	loss
FvesChr5G00240360	19.3452	6.66147	-1.30947	2.79477e-06	downregulation	loss
FvesChr5G00240780	39.723	12.7433	-1.41648	0.00467661	downregulation	loss
FvesChr5G00240980	11.2088	15.7089	0.708455	0.00276934	upregulatoin	gain
FvesChr5G00241910	33.1099	238.433	3.0531	0.00287978	upregulatoin	gain
FvesChr5G00241920	108.069	713.585	2.91528	0.000378961	upregulatoin	gain
FvesChr5G00241940	1134.42	2129.57	1.11185	0.00179197	upregulatoin	gain
FvesChr5G00242090	8.01474	22.6288	1.68639	0.0261965	upregulatoin	gain
FvesChr5G00242230	1.98831	0.252911	-2.74057	0.000204201	downregulation	loss
FvesChr5G00242720	11.5155	0.381011	-4.66597	3.66135e-28	downregulation	loss
FvesChr5G00242950	29.8309	9.52934	-1.4127	2.97185e-09	downregulation	loss
FvesChr5G00242960	7.28888	1.76688	-1.81137	0.000103296	downregulation	loss
FvesChr5G00242980	12.1724	5.88513	-0.818526	0.0488288	downregulation	loss
FvesChr5G00243170	14.1267	19.9485	0.723951	0.00660159	upregulatoin	gain
FvesChr5G00243810	35.7088	14.3713	-1.09129	0.00706189	downregulation	loss
FvesChr5G00243830	7.9712	1.29361	-2.40948	0.0193273	downregulation	loss
FvesChr5G00244140	7.02414	1.15085	-2.3948	0.000149338	downregulation	loss
FvesChr5G00244230	95.2169	49.9324	-0.700072	0.023476	downregulation	loss
FvesChr5G00244280	1.54412	0.39575	-1.73447	0.00742364	downregulation	loss
FvesChr5G00244310	1.61739	0.287084	-2.24106	0.0147514	downregulation	loss
FvesChr5G00244320	26.2297	13.4654	-0.728077	0.00532968	downregulation	loss
FvesChr5G00245390	5.9113	11.974	1.26879	0.0164768	upregulatoin	gain
FvesChr5G00245500	6.88421	1.40575	-2.01673	0.0210303	downregulation	loss
FvesChr5G00245540	5.4553	24.1582	2.3717	0.000189674	upregulatoin	gain
FvesChr5G00246020	107.276	18.481	-2.32145	1.08971e-05	downregulation	loss
FvesChr5G00246570	37.8544	16.0489	-0.988807	0.0271865	downregulation	loss
FvesChr5G00246780	70.0962	92.4851	0.622466	0.00628958	upregulatoin	gain
FvesChr5G00246830	29.9713	12.2904	-1.05724	0.00684134	downregulation	loss
FvesChr5G00247470	3.6627	0.670921	-2.20951	2.32494e-06	downregulation	loss
FvesChr5G00247510	21.2507	5.86901	-1.6097	1.79268e-05	downregulation	loss
FvesChr5G00247690	3.90661	1.35995	-1.30377	0.0296746	downregulation	loss
FvesChr5G00247900	0.168548	8.66225	5.68517	0.00690857	upregulatoin	gain
FvesChr5G00248280	3.72562	14.6406	2.17257	0.000144089	upregulatoin	gain
FvesChr5G00248390	45.2757	21.4575	-0.852213	0.0232688	downregulation	loss
FvesChr5G00248930	22.7504	44.1972	1.15124	0.0363367	upregulatoin	gain
FvesChr5G00249570	7.89807	1.10015	-2.6311	2.64027e-07	downregulation	loss
FvesChr5G00250650	7.80791	3.64871	-0.865714	0.026779	downregulation	loss
FvesChr5G00250700	3.75464	1.35141	-1.2317	0.0417525	downregulation	loss
FvesChr5G00251140	6.65076	1.84356	-1.59833	0.00957755	downregulation	loss
FvesChr5G00251370	12.9588	3.11769	-1.81997	0.0205266	downregulation	loss
FvesChr5G00251900	2.38948	0.829385	-1.28407	0.0467025	downregulation	loss
FvesChr5G00253460	14.0042	0.161507	-6.09024	0.0267346	downregulation	loss
FvesChr5G00253540	3.61602	7.18886	1.21189	0.0113117	upregulatoin	gain
FvesChr5G00253740	468.858	725.209	0.841521	0.00334676	upregulatoin	gain
FvesChr5G00254500	16.0758	6.9997	-0.960317	0.021838	downregulation	loss
FvesChr5G00254510	159.437	18.7801	-2.85861	0.000485323	downregulation	loss
FvesChr5G00254710	2.19582	6.01911	1.65091	0.000626446	upregulatoin	gain
FvesChr5G00254850	17.4733	43.1752	1.51903	0.000131043	upregulatoin	gain
FvesChr5G00257000	51.0414	201.09	2.22099	6.52567e-05	upregulatoin	gain
FvesChr5G00257950	6.32801	1.18703	-2.15918	0.00779481	downregulation	loss
FvesChr5G00258750	40.9881	61.4786	0.80754	0.0184928	upregulatoin	gain
FvesChr5G00259580	39.4358	55.6646	0.729371	0.0186411	upregulatoin	gain
FvesChr5G00260170	54.9413	102.709	1.12583	0.0205266	upregulatoin	gain
FvesChr5G00260780	1.34729	0.285889	-1.96446	0.0180511	downregulation	loss
FvesChr5G00261880	426.851	129.003	-1.49364	2.14501e-05	downregulation	loss
FvesChr5G00262740	2.48883	0.656605	-1.66915	0.00854081	downregulation	loss
FvesChr5G00262830	3.74328	0.800874	-1.99665	0.0193476	downregulation	loss
FvesChr5G00262900	1.27137	0.197933	-2.42535	0.0308983	downregulation	loss
FvesChr5G00263480	73.7441	150.452	1.2514	1.06894e-06	upregulatoin	gain
FvesChr5G00263880	1.78317	0.680254	-1.15916	0.0330411	downregulation	loss
FvesChr5G00264950	6.88435	2.04334	-1.49629	0.00589828	downregulation	loss
FvesChr5G00265210	738.324	1660.38	1.36527	0.00946994	upregulatoin	gain
FvesChr5G00266680	13.6875	4.98408	-1.22404	0.00375618	downregulation	loss
FvesChr5G00267520	438.21	607.718	0.685641	0.0193476	upregulatoin	gain
FvesChr5G00268820	3.55077	0.136466	-4.40443	1.23006e-08	downregulation	loss
FvesChr5G00268830	19.3195	0.831858	-4.29381	6.07272e-18	downregulation	loss
FvesChr5G00269210	2.7585	0.350849	-2.67762	0.0299799	downregulation	loss
FvesChr5G00269540	562.193	751.935	0.643562	0.0271865	upregulatoin	gain
FvesChr5G00269560	26.61	83.2522	1.85053	0.000536482	upregulatoin	gain
FvesChr5G00269570	1125.77	1501.45	0.628334	0.0454049	upregulatoin	gain
FvesChr5G00270920	22.7693	7.8255	-1.31671	0.00556851	downregulation	loss
FvesChr5G00271360	2.23249	0.411161	-2.17079	0.0347732	downregulation	loss
FvesChr5G00272200	0.283693	1.74865	2.85127	0.00124676	upregulatoin	gain
FvesChr5G00272300	4.86682	0.844622	-2.29019	0.000270011	downregulation	loss
FvesChr5G00272390	21.6867	37.9676	1.01913	0.0235832	upregulatoin	gain
FvesChr5G00272750	12.087	17.5652	0.757562	0.0122056	upregulatoin	gain
FvesChr5G00272760	39.0294	57.7537	0.799681	0.0119045	upregulatoin	gain
FvesChr5G00273140	7.62009	11.9537	0.871988	0.00827383	upregulatoin	gain
FvesChr5G00273540	11.67	3.70337	-1.39864	0.0485898	downregulation	loss
FvesChr5G00274050	4.97642	1.8208	-1.23901	0.0458032	downregulation	loss
FvesChr5G00274110	36.743	64.8805	1.03843	0.0457684	upregulatoin	gain
FvesChr5G00274490	5.25213	14.0793	1.65047	9.62511e-06	upregulatoin	gain
FvesChr5G00274590	3.49218	0.497797	-2.51525	0.0255733	downregulation	loss
FvesChr5G00274670	2.49139	5.90924	1.45499	0.00529766	upregulatoin	gain
FvesChr5G00275000	12.0447	6.00099	-0.780576	0.0376894	downregulation	loss
FvesChr5G00275170	37.3433	14.7817	-1.11234	2.41387e-05	downregulation	loss
FvesChr5G00275480	70.9573	24.5015	-1.29586	0.000377799	downregulation	loss
FvesChr5G00276120	0.0939215	20.3522	7.93487	0.000108119	upregulatoin	gain
FvesChr5G00276140	33.1438	13.9503	-1.01603	0.024801	downregulation	loss
FvesChr5G00276250	6.27873	16.8138	1.62905	0.000299686	upregulatoin	gain
FvesChr5G00276400	2.51234	0.347735	-2.59072	0.0192844	downregulation	loss
FvesChr5G00276830	7.00759	18.527	1.6497	0.0462872	upregulatoin	gain
FvesChr5G00277120	15.6765	28.9293	1.12399	0.00732769	upregulatoin	gain
FvesChr5G00277240	9.33087	3.86437	-1.04357	0.0239898	downregulation	loss
FvesChr5G00277330	2.23969	0.445773	-2.07776	0.014642	downregulation	loss
FvesChr5G00278060	1.41444	0.475763	-1.33639	0.0457709	downregulation	loss
FvesChr6G00000080	1069.39	1728.73	0.910395	0.0131012	upregulatoin	gain
FvesChr6G00000130	14.4252	41.9425	1.77713	4.33057e-07	upregulatoin	gain
FvesChr6G00001510	1.77368	9.66993	2.66615	4.23237e-06	upregulatoin	gain
FvesChr6G00001690	38.5013	1.29679	-4.65116	1.90751e-06	downregulation	loss
FvesChr6G00001810	14.5282	32.3965	1.41333	0.00679194	upregulatoin	gain
FvesChr6G00002670	2.13779	0.16921	-3.20704	0.00375341	downregulation	loss
FvesChr6G00003300	52.6756	5.02309	-3.10327	9.75818e-05	downregulation	loss
FvesChr6G00003310	30.8716	1.18901	-4.43589	0.00109834	downregulation	loss
FvesChr6G00004130	66.7486	92.4753	0.69672	0.00167597	upregulatoin	gain
FvesChr6G00004740	6230.53	10169.6	0.90774	0.047818	upregulatoin	gain
FvesChr6G00005190	2.74005	1.17204	-0.996303	0.042819	downregulation	loss
FvesChr6G00005670	55.8594	180.242	1.88998	7.13264e-06	upregulatoin	gain
FvesChr6G00006140	7.06305	2.31896	-1.36943	0.00766027	downregulation	loss
FvesChr6G00006160	3.63852	0.535635	-2.5251	0.00218626	downregulation	loss
FvesChr6G00007150	30.6744	9.65116	-1.42588	4.08136e-05	downregulation	loss
FvesChr6G00007310	30.8574	11.2877	-1.2318	1.05603e-05	downregulation	loss
FvesChr6G00007440	10.986	2.22273	-2.08051	0.00315643	downregulation	loss
FvesChr6G00007540	1.39411	0.321982	-1.82975	0.0278281	downregulation	loss
FvesChr6G00009520	1.25442	0.146107	-2.79116	0.0460747	downregulation	loss
FvesChr6G00009590	8.88426	2.72505	-1.46658	0.00488118	downregulation	loss
FvesChr6G00009600	154.467	76.7518	-0.776448	0.00335474	downregulation	loss
FvesChr6G00010020	86.6849	40.4398	-0.846779	0.043127	downregulation	loss
FvesChr6G00010110	4882.87	1648.51	-1.32378	0.00236521	downregulation	loss
FvesChr6G00010390	3.94936	0.94134	-1.82981	0.00360104	downregulation	loss
FvesChr6G00010730	17.8288	1.93307	-2.94834	2.25806e-09	downregulation	loss
FvesChr6G00010740	6.02075	0.424057	-3.54642	0.000306751	downregulation	loss
FvesChr6G00010800	23.6445	8.70486	-1.23864	0.0453996	downregulation	loss
FvesChr6G00010920	79.6985	127.529	0.901751	0.00701184	upregulatoin	gain
FvesChr6G00011330	167.139	42.6474	-1.75245	5.37572e-05	downregulation	loss
FvesChr6G00012120	696.897	1212.02	1.01297	0.000809911	upregulatoin	gain
FvesChr6G00012180	98.7607	130.853	0.626578	0.0178169	upregulatoin	gain
FvesChr6G00012310	33.6302	3.62671	-3.00328	0.000155138	downregulation	loss
FvesChr6G00012460	3.05846	0.0873536	-4.64657	0.00489121	downregulation	loss
FvesChr6G00012810	6.574	2.32487	-1.26413	0.0354982	downregulation	loss
FvesChr6G00013230	9.36418	24.1529	1.60444	5.15344e-06	upregulatoin	gain
FvesChr6G00013330	10.0644	3.26874	-1.38401	0.0113762	downregulation	loss
FvesChr6G00013360	44.8156	61.9167	0.6761	0.0249958	upregulatoin	gain
FvesChr6G00013650	6.46933	16.6491	1.56992	0.00526673	upregulatoin	gain
FvesChr6G00013940	1.36681	0.128231	-3.13702	1.93226e-05	downregulation	loss
FvesChr6G00014030	0.416055	14.6207	5.24105	0.000479637	upregulatoin	gain
FvesChr6G00014110	11.8322	19.0481	0.911578	0.00822476	upregulatoin	gain
FvesChr6G00014250	3.28936	1.18064	-1.24015	0.0242264	downregulation	loss
FvesChr6G00014420	341.635	679.532	1.19418	0.04065	upregulatoin	gain
FvesChr6G00014430	32.8935	105.692	1.87612	0.0125214	upregulatoin	gain
FvesChr6G00015330	3.93814	1.21664	-1.4483	0.0352271	downregulation	loss
FvesChr6G00016480	34.9351	58.952	0.961146	0.00983619	upregulatoin	gain
FvesChr6G00016550	77.1792	29.6583	-1.16255	0.00490848	downregulation	loss
FvesChr6G00016750	32.717	236.122	3.0635	7.17611e-06	upregulatoin	gain
FvesChr6G00016800	48.3277	18.8732	-1.12059	0.0002447	downregulation	loss
FvesChr6G00016840	9.76288	1.15388	-2.81348	0.0303539	downregulation	loss
FvesChr6G00016970	5.0848	0.335426	-3.68334	6.90265e-09	downregulation	loss
FvesChr6G00017280	2.79527	0.757153	-1.63744	0.0292251	downregulation	loss
FvesChr6G00017310	0.0510971	1.26462	4.74459	5.55889e-07	upregulatoin	gain
FvesChr6G00017980	3.18616	1.018	-1.42294	0.00498646	downregulation	loss
FvesChr6G00018850	128.158	28.2254	-1.97824	3.26225e-05	downregulation	loss
FvesChr6G00018920	20.8723	2.39811	-2.90515	4.09908e-05	downregulation	loss
FvesChr6G00019140	26.1141	203.311	3.13324	5.5641e-05	upregulatoin	gain
FvesChr6G00020040	12.2342	0.904515	-3.51944	5.5641e-05	downregulation	loss
FvesChr6G00020230	54.9638	87.0514	0.884176	0.00145267	upregulatoin	gain
FvesChr6G00020460	0.327846	1.36792	2.21616	0.0271954	upregulatoin	gain
FvesChr6G00020480	0.684118	2.10595	1.81228	0.00449561	upregulatoin	gain
FvesChr6G00020590	7.1517	1.98894	-1.61775	0.00173813	downregulation	loss
FvesChr6G00020940	1.64236	0.266612	-2.35669	0.0152387	downregulation	loss
FvesChr6G00021040	5.1492	21.8637	2.28294	2.67853e-06	upregulatoin	gain
FvesChr6G00021280	7.22379	3.02319	-1.03449	0.0372493	downregulation	loss
FvesChr6G00022470	29.1168	7.96877	-1.62376	0.0101616	downregulation	loss
FvesChr6G00022590	2.42317	11.3582	2.45346	1.59957e-10	upregulatoin	gain
FvesChr6G00023300	6.95376	1.34912	-2.12643	0.00037578	downregulation	loss
FvesChr6G00023350	794.136	5409.24	2.96915	0.000474923	upregulatoin	gain
FvesChr6G00023590	3.46357	11.3296	1.91372	8.79303e-06	upregulatoin	gain
FvesChr6G00023700	31.6177	74.3363	1.42885	0.026779	upregulatoin	gain
FvesChr6G00024440	35.3085	11.0731	-1.45372	0.0128649	downregulation	loss
FvesChr6G00024910	2.41366	8.92949	2.09487	9.78046e-06	upregulatoin	gain
FvesChr6G00025080	6.0141	33.256	2.68919	3.79852e-10	upregulatoin	gain
FvesChr6G00025250	3.77448	0.561315	-2.50514	0.0049311	downregulation	loss
FvesChr6G00026490	133.013	177.743	0.658092	0.0457709	upregulatoin	gain
FvesChr6G00026650	7.64568	0.806044	-3.01454	0.00167597	downregulation	loss
FvesChr6G00026700	5.83705	1.97119	-1.32369	0.0127015	downregulation	loss
FvesChr6G00026890	145.961	14.636	-3.03975	0.000773224	downregulation	loss
FvesChr6G00027510	2.42245	0.208522	-3.19981	0.00276842	downregulation	loss
FvesChr6G00028250	54.2999	158.332	1.77466	0.000431466	upregulatoin	gain
FvesChr6G00028790	2.05463	0.629144	-1.46804	0.00281302	downregulation	loss
FvesChr6G00029860	3.02129	9.86256	1.89306	0.00725655	upregulatoin	gain
FvesChr6G00029870	8.27232	23.2669	1.69654	0.0175688	upregulatoin	gain
FvesChr6G00030320	1.3437	0.455333	-1.33253	0.0423822	downregulation	loss
FvesChr6G00030730	7.42342	14.3985	1.18805	0.00229771	upregulatoin	gain
FvesChr6G00031240	18.4357	8.18331	-0.941453	0.0335986	downregulation	loss
FvesChr6G00031470	0.0625021	1.08608	4.13288	0.00145211	upregulatoin	gain
FvesChr6G00031900	23.2862	10.9008	-0.869904	0.00743727	downregulation	loss
FvesChr6G00031990	9.07634	20.9889	1.39838	0.0340119	upregulatoin	gain
FvesChr6G00033240	23.6345	78.9076	1.97417	0.0245153	upregulatoin	gain
FvesChr6G00033370	0.0484991	10.0989	7.83582	9.51948e-06	upregulatoin	gain
FvesChr6G00033750	1.67751	3.60482	1.35468	0.0254574	upregulatoin	gain
FvesChr6G00034010	17.0643	28.5475	0.96052	0.00580586	upregulatoin	gain
FvesChr6G00034810	2.52515	0.624077	-1.76733	0.0499316	downregulation	loss
FvesChr6G00035280	24.9043	0.975425	-4.43004	4.50619e-24	downregulation	loss
FvesChr6G00035500	0.332765	1.26503	2.11931	0.0150263	upregulatoin	gain
FvesChr6G00036520	5.90508	1.98111	-1.36216	0.0371789	downregulation	loss
FvesChr6G00036530	639.888	1835.63	1.71952	0.0108627	upregulatoin	gain
FvesChr6G00036680	17.3633	172.246	3.54668	7.93524e-05	upregulatoin	gain
FvesChr6G00036690	18.4246	327.193	4.39669	8.69901e-08	upregulatoin	gain
FvesChr6G00037870	1.39435	3.47601	1.52878	0.0030662	upregulatoin	gain
FvesChr6G00038030	13.0623	35.1013	1.66301	8.04626e-07	upregulatoin	gain
FvesChr6G00038410	3.7816	7.61487	1.21655	0.0272541	upregulatoin	gain
FvesChr6G00038560	26.9715	48.7456	1.09103	0.000685379	upregulatoin	gain
FvesChr6G00038650	11.8239	83.0558	3.01886	1.05827e-09	upregulatoin	gain
FvesChr6G00039290	102.831	3.2635	-4.72618	6.45019e-05	downregulation	loss
FvesChr6G00040720	7.21957	1.15165	-2.39105	0.00656118	downregulation	loss
FvesChr6G00041090	41.66	10.362	-1.74618	0.0305784	downregulation	loss
FvesChr6G00041600	4.20445	0.169813	-4.32539	0.00365988	downregulation	loss
FvesChr6G00041610	5.75117	1.51351	-1.68517	0.0462872	downregulation	loss
FvesChr6G00041900	0.420977	6.45908	4.14337	3.71042e-07	upregulatoin	gain
FvesChr6G00042580	5.9393	1.62562	-1.62528	0.0363552	downregulation	loss
FvesChr6G00042640	185.093	264.691	0.72695	0.0140953	upregulatoin	gain
FvesChr6G00042650	5.62976	9.25137	0.93543	0.00408555	upregulatoin	gain
FvesChr6G00042690	8.7007	11.5434	0.632808	0.0383333	upregulatoin	gain
FvesChr6G00042780	113.108	41.8885	-1.20919	0.0365243	downregulation	loss
FvesChr6G00042900	3.06174	0.747776	-1.7988	0.00801959	downregulation	loss
FvesChr6G00043850	3.39669	0.61471	-2.24364	0.0394434	downregulation	loss
FvesChr6G00044100	5.52739	1.8263	-1.3814	0.00449594	downregulation	loss
FvesChr6G00044760	6.41032	2.17767	-1.31618	0.0291898	downregulation	loss
FvesChr6G00045050	5.22771	1.18781	-1.89776	0.000161148	downregulation	loss
FvesChr6G00045190	11.9479	1.42241	-2.85264	0.0201013	downregulation	loss
FvesChr6G00045340	14.6558	6.53495	-0.932021	0.036237	downregulation	loss
FvesChr6G00045460	12.0849	2.44888	-2.08125	0.0479588	downregulation	loss
FvesChr6G00045530	23.1119	30.5076	0.619014	0.0404486	upregulatoin	gain
FvesChr6G00045720	5.83934	8.00976	0.682201	0.0232089	upregulatoin	gain
FvesChr6G00045730	41.8271	78.1654	1.13903	0.000807704	upregulatoin	gain
FvesChr6G00045750	258.09	362.235	0.711058	0.00356872	upregulatoin	gain
FvesChr6G00045760	510.449	974.457	1.14111	0.00375882	upregulatoin	gain
FvesChr6G00045780	1006.74	1619.73	0.896686	0.015698	upregulatoin	gain
FvesChr6G00045950	6.6069	11.246	0.993824	0.0317857	upregulatoin	gain
FvesChr6G00046500	2.29716	0.878941	-1.15046	0.0454854	downregulation	loss
FvesChr6G00046530	22.5827	30.7849	0.670591	0.00766027	upregulatoin	gain
FvesChr6G00046740	82.3194	233.999	1.70019	0.00681323	upregulatoin	gain
FvesChr6G00047130	3.94558	1.03709	-1.69558	0.00144809	downregulation	loss
FvesChr6G00047350	15.4018	25.0735	0.931779	0.00223582	upregulatoin	gain
FvesChr6G00048410	79.9336	107.017	0.652218	0.0215162	upregulatoin	gain
FvesChr6G00048790	149.634	67.487	-0.933024	0.000239596	downregulation	loss
FvesChr6G00048820	15.3097	0.601585	-4.41145	0.000605385	downregulation	loss
FvesChr6G00049140	69.3248	178.094	1.57773	0.00010536	upregulatoin	gain
FvesChr6G00049150	28.1148	85.6518	1.83304	0.000774586	upregulatoin	gain
FvesChr6G00049290	2.36974	0.866549	-1.21644	0.00895778	downregulation	loss
FvesChr6G00049650	12.0024	63.4464	2.63084	4.23237e-06	upregulatoin	gain
FvesChr6G00049660	4.85693	14.4194	1.78976	1.67334e-07	upregulatoin	gain
FvesChr6G00049670	5.8919	13.1254	1.37577	0.0263361	upregulatoin	gain
FvesChr6G00049820	5.04933	0.274699	-3.93096	3.67987e-07	downregulation	loss
FvesChr6G00049830	5.78031	1.82745	-1.41847	0.00623689	downregulation	loss
FvesChr6G00050220	2.3881	5.73465	1.46617	0.000733818	upregulatoin	gain
FvesChr6G00050350	28.9296	78.2668	1.67587	2.38444e-05	upregulatoin	gain
FvesChr6G00050360	39.329	241.706	2.86476	0.000121955	upregulatoin	gain
FvesChr6G00050390	5.83729	0.541901	-3.25672	0.0423822	downregulation	loss
FvesChr6G00050750	2.71387	0.7309	-1.64854	0.00276934	downregulation	loss
FvesChr6G00051130	5.2542	15.0218	1.7209	0.00168454	upregulatoin	gain
FvesChr6G00051240	1255.39	4012.06	1.8702	0.0129407	upregulatoin	gain
FvesChr6G00052900	3883.09	7248.64	1.10352	0.00582169	upregulatoin	gain
FvesChr6G00053720	122.351	6.2639	-4.01449	2.73488e-07	downregulation	loss
FvesChr6G00054050	8.62135	2.20985	-1.74114	1.39795e-05	downregulation	loss
FvesChr6G00054360	105.589	53.0539	-0.754117	0.0196566	downregulation	loss
FvesChr6G00054520	13.1707	23.5529	1.04943	0.0276545	upregulatoin	gain
FvesChr6G00054740	3.72865	0.637673	-2.30736	0.0157459	downregulation	loss
FvesChr6G00054890	1.10284	0.178398	-2.35994	0.0404501	downregulation	loss
FvesChr6G00055910	2.973	5.37774	1.08042	0.002866	upregulatoin	gain
FvesChr6G00056010	6.02097	19.5173	1.92206	0.00629495	upregulatoin	gain
FvesChr6G00056120	1.22724	0.123118	-3.03951	0.00374838	downregulation	loss
FvesChr6G00056410	1.36655	0.103255	-3.39399	0.0258095	downregulation	loss
FvesChr6G00056440	63.2211	10.3744	-2.36933	4.32235e-05	downregulation	loss
FvesChr6G00056890	6.41451	16.2468	1.57737	0.00354131	upregulatoin	gain
FvesChr6G00056930	1.48112	4.14782	1.73325	0.0106874	upregulatoin	gain
FvesChr6G00057140	26.0758	6.79225	-1.72127	0.00502549	downregulation	loss
FvesChr6G00057200	315.436	2117.27	2.95697	6.54017e-05	upregulatoin	gain
FvesChr6G00057210	8.71733	33.4447	2.17198	0.000308102	upregulatoin	gain
FvesChr6G00057300	2.35476	0.219383	-3.16913	0.0251408	downregulation	loss
FvesChr6G00057310	4.49365	1.52684	-1.33298	0.00166891	downregulation	loss
FvesChr6G00057710	14.1475	25.0338	1.04038	0.0271405	upregulatoin	gain
FvesChr6G00057770	2244.31	3959.1	1.0239	0.0140953	upregulatoin	gain
FvesChr6G00058730	7.17584	2.09649	-1.54834	0.0173864	downregulation	loss
FvesChr6G00058790	18.5271	0.633375	-4.60186	1.96749e-05	downregulation	loss
FvesChr6G00059210	7.3031	1.91869	-1.71128	0.00107174	downregulation	loss
FvesChr6G00059570	17.7611	4.93158	-1.64169	0.000784796	downregulation	loss
FvesChr6G00059780	391.562	178.922	-0.90671	0.00144537	downregulation	loss
FvesChr6G00060110	0.220542	1.34766	2.77094	0.0080824	upregulatoin	gain
FvesChr6G00060130	9.03827	16.2707	1.06388	0.00868036	upregulatoin	gain
FvesChr6G00060420	59.9429	77.1905	0.592476	0.0131279	upregulatoin	gain
FvesChr6G00060460	10.6326	15.4075	0.7724	0.0220375	upregulatoin	gain
FvesChr6G00060900	27.5498	3.82019	-2.62464	2.31122e-05	downregulation	loss
FvesChr6G00060980	10.5213	24.1383	1.41892	0.00580586	upregulatoin	gain
FvesChr6G00061350	147.715	7.4819	-4.058	1.13346e-06	downregulation	loss
FvesChr6G00061840	12.7088	2.32712	-2.20415	8.47317e-06	downregulation	loss
FvesChr6G00062450	1.0718	0.237405	-1.93471	0.00942917	downregulation	loss
FvesChr6G00063090	2.20191	0.614234	-1.60105	0.0108627	downregulation	loss
FvesChr6G00063120	106.124	146.63	0.684845	0.00516935	upregulatoin	gain
FvesChr6G00063140	1.2126	0.284557	-1.82804	0.0445771	downregulation	loss
FvesChr6G00063510	2.3418	0.559283	-1.84088	0.026851	downregulation	loss
FvesChr6G00063540	8.34833	3.17873	-1.15453	0.0282455	downregulation	loss
FvesChr6G00063620	38.5432	62.5751	0.902849	0.0235646	upregulatoin	gain
FvesChr6G00063630	4820.81	10514.6	1.33297	0.00073597	upregulatoin	gain
FvesChr6G00064170	64.3639	105.315	0.930442	0.00309704	upregulatoin	gain
FvesChr6G00064450	5.48712	1.97023	-1.25117	0.0412171	downregulation	loss
FvesChr6G00064550	12.7828	3.61989	-1.57929	0.0167266	downregulation	loss
FvesChr6G00064700	20.6874	30.4316	0.782822	0.00204109	upregulatoin	gain
FvesChr6G00064970	104.825	17.254	-2.39419	0.000133174	downregulation	loss
FvesChr6G00065320	4.26623	0.275281	-3.74462	2.44419e-05	downregulation	loss
FvesChr6G00065440	25.5742	53.2439	1.2811	7.44704e-05	upregulatoin	gain
FvesChr6G00066000	6.47384	47.2134	3.11854	2.11035e-08	upregulatoin	gain
FvesChr6G00066480	19.1258	1.3024	-3.6622	6.07272e-18	downregulation	loss
FvesChr6G00066560	6.28324	2.53008	-1.0787	0.00420304	downregulation	loss
FvesChr6G00067030	1.64976	9.32467	2.68269	0.000192888	upregulatoin	gain
FvesChr6G00067090	9.66212	21.0895	1.3448	0.00866064	upregulatoin	gain
FvesChr6G00067370	5.07637	1.26438	-1.77485	9.85781e-05	downregulation	loss
FvesChr7G00320120	59.6235	19.3304	-1.39238	0.0210303	downregulation	loss
FvesChr7G00320150	2.9147	0.288479	-3.07122	4.52906e-05	downregulation	loss
FvesChr7G00320320	3.91943	1.10251	-1.58154	0.0340119	downregulation	loss
FvesChr7G00320390	1.16582	0.066348	-3.76547	0.00468743	downregulation	loss
FvesChr7G00320700	12.5169	18.3188	0.774914	0.0110278	upregulatoin	gain
FvesChr7G00321200	2.68349	39.2884	4.11587	2.24691e-16	upregulatoin	gain
FvesChr7G00321210	46.7431	118.804	1.55385	0.000235191	upregulatoin	gain
FvesChr7G00321220	44.5923	64.1849	0.737033	0.00426481	upregulatoin	gain
FvesChr7G00321230	23.6164	33.7528	0.725274	0.0434463	upregulatoin	gain
FvesChr7G00321400	215.736	1039.61	2.4406	0.00140547	upregulatoin	gain
FvesChr7G00321410	98.6861	490.845	2.49047	0.000202431	upregulatoin	gain
FvesChr7G00321740	109.241	59.211	-0.654448	0.0434805	downregulation	loss
FvesChr7G00322220	21.4689	5.51327	-1.7312	0.00437808	downregulation	loss
FvesChr7G00323080	17.0636	5.81074	-1.32784	0.000169447	downregulation	loss
FvesChr7G00323150	1.76905	0.162689	-3.1727	0.000561914	downregulation	loss
FvesChr7G00323170	5.18364	0.29356	-3.72705	0.000602083	downregulation	loss
FvesChr7G00323280	24.6524	153.963	2.85606	3.84477e-29	upregulatoin	gain
FvesChr7G00323600	2.67256	0.400628	-2.47826	0.039375	downregulation	loss
FvesChr7G00323610	3.52406	0.805785	-1.87529	0.0428847	downregulation	loss
FvesChr7G00323870	17.2406	24.7329	0.740239	0.00106095	upregulatoin	gain
FvesChr7G00324110	7.06963	2.0466	-1.55798	0.000467708	downregulation	loss
FvesChr7G00324130	4.91613	1.93299	-1.129	0.0414793	downregulation	loss
FvesChr7G00325020	32.2464	9.31244	-1.54729	0.00808819	downregulation	loss
FvesChr7G00325630	12.0263	4.48236	-1.19117	0.00612556	downregulation	loss
FvesChr7G00325750	69.6582	20.945	-1.50103	0.000485959	downregulation	loss
FvesChr7G00326330	4.18962	0.768108	-2.16322	0.00417296	downregulation	loss
FvesChr7G00326610	3.77732	221.999	6.09543	0.00182748	upregulatoin	gain
FvesChr7G00326620	0	4.37718	7.06959	0.0345471	upregulatoin	gain
FvesChr7G00326710	62.4767	88.8293	0.734934	0.0187345	upregulatoin	gain
FvesChr7G00326990	15.6904	41.8099	1.6303	0.0343181	upregulatoin	gain
FvesChr7G00327260	31.4362	9.83955	-1.43535	0.00180659	downregulation	loss
FvesChr7G00327880	5.13605	0.233949	-4.17371	3.93497e-05	downregulation	loss
FvesChr7G00328500	71.1332	111.939	0.862365	0.00855606	upregulatoin	gain
FvesChr7G00329000	8.94762	29.2762	1.90891	0.0239163	upregulatoin	gain
FvesChr7G00329270	10.5018	448.319	5.62278	3.94405e-05	upregulatoin	gain
FvesChr7G00329660	37.1463	245.218	3.04529	0.0340942	upregulatoin	gain
FvesChr7G00329850	29.2956	10.829	-1.18944	0.0465614	downregulation	loss
FvesChr7G00330300	0.360294	2.68089	3.06542	0.000367144	upregulatoin	gain
FvesChr7G00330870	15.2224	6.90774	-0.922301	0.0242523	downregulation	loss
FvesChr7G00331200	19.1578	4.74707	-1.76671	1.3428e-05	downregulation	loss
FvesChr7G00331320	46.3294	23.8443	-0.733151	0.0204115	downregulation	loss
FvesChr7G00332050	9.69934	3.44815	-1.26927	0.000250241	downregulation	loss
FvesChr7G00332370	68.9352	443.561	2.89737	0.0388567	upregulatoin	gain
FvesChr7G00332750	35.8208	13.2343	-1.21096	0.00432659	downregulation	loss
FvesChr7G00334310	8.05773	0.956836	-2.81638	0.0040103	downregulation	loss
FvesChr7G00335120	25.9534	59.6627	1.42388	8.9398e-06	upregulatoin	gain
FvesChr7G00335660	4.54018	0.42916	-3.17719	0.0008517	downregulation	loss
FvesChr7G00336930	2.48742	26.3008	3.59505	0.000271888	upregulatoin	gain
FvesChr7G00336940	0.412316	3.19851	3.14271	0.000749992	upregulatoin	gain
FvesChr7G00337830	35.9431	16.5846	-0.874521	0.00967209	downregulation	loss
FvesChr7G00338640	16.9056	6.74774	-1.10326	0.00913086	downregulation	loss
FvesChr7G00338730	6.44463	9.43006	0.765206	0.0223668	upregulatoin	gain
FvesChr7G00338950	4.65575	20.5253	2.36996	6.64273e-05	upregulatoin	gain
FvesChr7G00339350	20.2773	2.26513	-2.91329	1.19428e-08	downregulation	loss
FvesChr7G00339500	1.61033	0.268938	-2.29709	0.0092188	downregulation	loss
FvesChr7G00339630	21.4774	8.39531	-1.12102	0.0139231	downregulation	loss
FvesChr7G00340170	55.4652	93.0942	0.969705	0.00145211	upregulatoin	gain
FvesChr7G00340650	62.7623	86.2014	0.693247	0.0167792	upregulatoin	gain
FvesChr7G00340730	5.92055	15.066	1.61507	0.0449769	upregulatoin	gain
FvesChr7G00340840	18.1004	5.91575	-1.40303	0.00481351	downregulation	loss
FvesChr7G00341370	20.7888	5.78891	-1.59668	0.000405723	downregulation	loss
FvesChr7G00341530	5.85698	1.93044	-1.37077	0.0183512	downregulation	loss
FvesChr7G00341790	6.49642	2.10153	-1.39394	0.0337711	downregulation	loss
FvesChr7G00341920	49.9872	8.74459	-2.25612	0.00122174	downregulation	loss
FvesChr7G00342010	9.44026	0.840702	-3.24473	5.68369e-07	downregulation	loss
FvesChr7G00342260	105.135	53.8194	-0.733345	0.0103626	downregulation	loss
FvesChr7G00342400	2.19275	0.471928	-1.9782	0.00459579	downregulation	loss
FvesChr7G00342460	153.829	390.869	1.57871	0.0010802	upregulatoin	gain
FvesChr7G00343020	11.0653	2.8471	-1.73134	0.0183996	downregulation	loss
FvesChr7G00343480	7302.26	13743.2	1.11447	0.0140875	upregulatoin	gain
FvesChr7G00343570	1417.02	4599.34	1.89285	0.00416058	upregulatoin	gain
FvesChr7G00343590	101.334	48.8818	-0.827104	0.0127015	downregulation	loss
FvesChr7G00343600	1.42442	0.181005	-2.73524	0.000350112	downregulation	loss
FvesChr7G00343850	36.7289	7.19084	-2.13011	6.03944e-10	downregulation	loss
FvesChr7G00343960	44.8866	77.2604	1.01186	0.000280861	upregulatoin	gain
FvesChr7G00344010	34.7304	46.5472	0.647069	0.00533357	upregulatoin	gain
FvesChr7G00344100	142.891	288.359	1.2351	1.07849e-05	upregulatoin	gain
FvesChr7G00344120	10.0871	87.8095	3.37489	1.65221e-05	upregulatoin	gain
FvesChr7G00344160	21.1072	30.909	0.773191	0.0449769	upregulatoin	gain
FvesChr7G00344300	1.29044	0.248484	-2.13419	2.61078e-05	downregulation	loss
FvesChr7G00344830	192.428	296.56	0.841169	0.0299064	upregulatoin	gain
FvesChr7G00346040	113.398	350.71	1.83319	2.03417e-08	upregulatoin	gain
FvesChr7G00346230	25.6568	1.40537	-3.94273	0.000796461	downregulation	loss
FvesChr7G00347260	3.61152	1.78647	-0.787857	0.0387888	downregulation	loss
FvesChr7G00347300	9.85889	1.64901	-2.30648	0.044551	downregulation	loss
FvesChr7G00347930	39.6001	61.3189	0.875707	0.0296357	upregulatoin	gain
FvesChr7G00348070	3.15116	0.765211	-1.80991	0.00134408	downregulation	loss
FvesChr7G00348150	181.463	287.104	0.893356	3.01988e-05	upregulatoin	gain
FvesChr7G00348180	5.48242	129.383	4.78025	7.52685e-07	upregulatoin	gain
FvesChr7G00348200	11.6849	33.9411	1.76576	0.000660787	upregulatoin	gain
FvesChr7G00348250	1.50706	0.212591	-2.58708	0.00301574	downregulation	loss
FvesChr7G00348780	93.9282	45.3736	-0.811367	0.0273	downregulation	loss
FvesChr7G00349080	22.4963	6.19898	-1.65666	0.0157459	downregulation	loss
FvesChr7G00349140	17.0471	1.9609	-2.88725	1.29616e-05	downregulation	loss
FvesChr7G00349160	164.752	25.013	-2.50179	2.29443e-08	downregulation	loss
FvesChr7G00349170	3.01523	0.571365	-2.14657	0.000548484	downregulation	loss
FvesChr7G00349440	5.05096	1.3465	-1.65768	0.046024	downregulation	loss
FvesChr7G00349490	7.70044	2.63403	-1.3136	0.0219622	downregulation	loss
FvesChr7G00349660	36.1251	14.1932	-1.13069	0.00326075	downregulation	loss
FvesChr7G00349750	13.3175	2.89851	-1.98352	1.52923e-06	downregulation	loss
FvesChr7G00349980	2.77187	0.378315	-2.6704	0.00909606	downregulation	loss
FvesChr7G00350050	4.17299	7.85015	1.12949	0.0250042	upregulatoin	gain
FvesChr7G00350080	269.073	399.798	0.78057	0.00861876	upregulatoin	gain
FvesChr7G00350440	11.3954	0.834693	-3.5194	8.2994e-05	downregulation	loss
FvesChr7G00351320	1.06483	5.83825	2.68521	7.51656e-07	upregulatoin	gain
FvesChr7G00351720	4.43931	15.5241	2.00494	0.00249909	upregulatoin	gain
FvesChr7G00351980	48.3302	18.7426	-1.16688	0.00494628	downregulation	loss
FvesChr7G00352170	1.35587	5.82482	2.27379	0.0187464	upregulatoin	gain
FvesChr7G00352190	8.83546	19.3036	1.32148	0.0262172	upregulatoin	gain
FvesChr7G00352200	25.4598	32.8344	0.595714	0.0160656	upregulatoin	gain
FvesChr7G00352210	3.00496	0.954671	-1.42638	0.0266213	downregulation	loss
FvesChr7G00352380	1.01702	0.212027	-2.00023	0.0122092	downregulation	loss
FvesChr7G00352620	1.34259	0.0294935	-4.87757	0.0217192	downregulation	loss
FvesChr7G00353590	1.14353	0.152616	-2.65554	0.00134879	downregulation	loss
FvesChr7G00353890	7.13756	12.0251	0.99559	0.036566	upregulatoin	gain
FvesChr7G00353980	24.9987	59.1983	1.42547	0.0313566	upregulatoin	gain
FvesChr7G00354200	12.1075	1.76314	-2.55493	0.0417525	downregulation	loss
FvesChr7G00354630	33.9099	55.0286	0.9199	0.00018172	upregulatoin	gain
FvesChr7G00354650	70.4564	113.653	0.91819	0.00190427	upregulatoin	gain
FvesChr7G00354810	3.41174	12.3929	2.04939	0.00198236	upregulatoin	gain
FvesChr7G00355030	58.2196	11.2955	-2.11628	3.01035e-06	downregulation	loss
FvesChr7G00355070	6.27613	1.143	-2.2273	0.000845424	downregulation	loss
FvesChr7G00356170	23.9751	8.13749	-1.3346	0.00109098	downregulation	loss
FvesChr7G00356180	262.844	119.714	-0.895024	0.0395669	downregulation	loss
FvesChr7G00356200	6.79182	2.1082	-1.43869	0.0301206	downregulation	loss
FvesChr7G00356320	28.6863	9.36825	-1.38709	0.00498434	downregulation	loss
FvesChr7G00356860	7.19731	0.267827	-4.47047	2.02726e-08	downregulation	loss
FvesChr7G00356970	19.7783	97.3343	2.5218	1.23641e-05	upregulatoin	gain
FvesChr7G00356990	1107.08	1732.43	0.851088	0.0458742	upregulatoin	gain
FvesChr7G00357210	1.12124	0.131841	-2.83417	0.000183982	downregulation	loss
FvesChr7G00357640	11.0975	28.1859	1.56662	5.96382e-09	upregulatoin	gain
FvesChr7G00357880	91.4877	151.434	0.94701	0.000221717	upregulatoin	gain
FvesChr7G00357890	94.2333	136.444	0.752376	0.00150339	upregulatoin	gain
FvesChr7G00358130	60.3404	83.3521	0.689944	0.00424633	upregulatoin	gain
FvesChr7G00358270	8.21025	1.2626	-2.45359	3.09671e-06	downregulation	loss
FvesChr7G00358380	6.08807	0.903075	-2.51139	0.00016336	downregulation	loss
FvesChr7G00358640	0.959688	3.18963	1.97253	9.28381e-06	upregulatoin	gain
FvesChr7G00359000	6.16215	1.34708	-1.97599	0.0183787	downregulation	loss
FvesChr7G00359410	14.0788	3.57983	-1.76573	3.9065e-06	downregulation	loss
FvesChr7G00359730	3.98177	1.38788	-1.30552	0.0225734	downregulation	loss
FvesChr7G00359900	16.0009	5.84609	-1.24156	0.000630783	downregulation	loss
FvesChr7G00360150	4.53667	0.757931	-2.38325	0.00303943	downregulation	loss
FvesChr7G00360630	1.00438	0.157477	-2.38199	0.0216263	downregulation	loss
FvesChr7G00360700	34.6107	284.866	3.26398	0.010707	upregulatoin	gain
FvesChr7G00361180	101.949	387.824	2.11899	3.67987e-07	upregulatoin	gain
FvesChr7G00361250	3.98977	0.969912	-1.80321	0.00087694	downregulation	loss
FvesChr7G00361560	7.23298	2.5041	-1.28947	0.0163973	downregulation	loss

## Sheet: Table S4
Table S4. Result of the GO enrichment analysis (biological process) for differentially expressed genes during ripening (preT-stage vs. red-stage) associated with H3K9/K14ac gain or loss.
Genes ID	GO ID	Description	Count in test	Count in the whole genome	FDR
FvesChr1G00282450, FvesChr1G00290110, FvesChr2G00207190, FvesChr2G00214900, FvesChr2G00221730, FvesChr3G00078580, FvesChr4G00128630, FvesChr4G00130040, FvesChr4G00130070, FvesChr4G00133130, FvesChr4G00170640, FvesChr5G00246830, FvesChr5G00249570, FvesChr5G00270920, FvesChr6G00003300, FvesChr6G00003310, FvesChr6G00040720, FvesChr6G00044100, FvesChr6G00066000, FvesChr7G00343850, FvesChr7G00349750	GO:0009734	auxin-activated signaling pathway	21	166	0.000855507
FvesChr1G00317730, FvesChr3G00092080, FvesChr4G00152570, FvesChr4G00152990, FvesChr5G00246570, FvesChr6G00013230, FvesChr6G00030320	GO:0015995	chlorophyll biosynthetic process	7	24	8.93683e-05
FvesChr6G00019140, FvesChr7G00344120	GO:0009800	cinnamic acid biosynthetic process	2	2	0.000336171
FvesChr1G00279750, FvesChr1G00299730, FvesChr5G00244310	GO:0009704	de-etiolation	3	6	0.0020207
FvesChr4G00143680, FvesChr6G00031990	GO:0048439	flower morphogenesis	2	2	0.000336171
FvesChr4G00164730, FvesChr5G00242950	GO:0098771	inorganic ion homeostasis	2	3	0.0125906
FvesChr2G00190240, FvesChr2G00190290, FvesChr2G00199670, FvesChr2G00226930	GO:0009807	lignan biosynthetic process	4	12	0.00634494
FvesChr2G00204700, FvesChr6G00019140, FvesChr7G00344120	GO:0006559	L-phenylalanine catabolic process	3	8	0.020428
FvesChr4G00164730, FvesChr5G00242950	GO:0055080	monoatomic cation homeostasis	2	3	0.0125906
FvesChr3G00082880, FvesChr3G00082890	GO:0032787	monocarboxylic acid metabolic process	2	3	0.0125906
FvesChr3G00077380, FvesChr3G00080730, FvesChr3G00089030, FvesChr6G00034810	GO:0009299	mRNA transcription	4	8	6.93595e-05
FvesChr2G00209500, FvesChr3G00072650, FvesChr4G00165390, FvesChr5G00229210, FvesChr5G00247470, FvesChr5G00247510, FvesChr5G00254710, FvesChr5G00258750, FvesChr5G00268830, FvesChr6G00014250, FvesChr6G00016800, FvesChr6G00042640, FvesChr6G00054050, FvesChr6G00064170, FvesChr7G00327880, FvesChr7G00330300, FvesChr7G00338950, FvesChr7G00353890, FvesChr7G00361250	GO:0006817	phosphate ion transport	19	176	0.0249138
FvesChr5G00230840, FvesChr7G00339630, FvesChr7G00352190	GO:0008654	phospholipid biosynthetic process	3	8	0.020428
FvesChr1G00283070, FvesChr1G00289070, FvesChr1G00317730, FvesChr2G00204870, FvesChr2G00207130, FvesChr3G00081440, FvesChr3G00086350, FvesChr3G00092080, FvesChr5G00246570, FvesChr6G00030320	GO:0015979	photosynthesis	10	65	0.0133523
FvesChr3G00116200, FvesChr6G00038030, FvesChr6G00065320, FvesChr7G00349080, FvesChr7G00349140, FvesChr7G00349160	GO:0051259	protein complex oligomerization	6	17	3.65563e-05
FvesChr2G00206000, FvesChr2G00206010	GO:0034214	protein hexamerization	2	2	0.000336171
FvesChr1G00300190, FvesChr3G00116200, FvesChr6G00038030, FvesChr6G00065320, FvesChr7G00349080, FvesChr7G00349140, FvesChr7G00349160	GO:0042542	response to hydrogen peroxide	7	37	0.0155654
FvesChr1G00305110, FvesChr1G00305120, FvesChr5G00276120	GO:0032940	secretion by cell	3	4	2.34759e-05
FvesChr4G00162560, FvesChr5G00229220, FvesChr5G00260170	GO:0015918	sterol transport	3	8	0.020428
FvesChr2G00217940, FvesChr6G00014110	GO:0046506	sulfolipid biosynthetic process	2	2	0.000336171
FvesChr1G00290160, FvesChr3G00118630, FvesChr3G00125110, FvesChr6G00013360	GO:0006636	unsaturated fatty acid biosynthetic process	4	9	0.000336171

## Sheet: Table S5
Table S5. ChIP-seq and small RNA-seq data used in this study.
File name	Species	Description
Red_H3K4me1_1.fq.gz	F. vesca	H3K4me1 ChIP-seq in red fruits, replicate 1, 'Red_Input_1' as input
Red_H3K4me1_2.fq.gz	F. vesca	H3K4me1 ChIP-seq in red fruits, replicate 2, 'Red_Input_2' as input
Red_H3K36me3_1.fq.gz	F. vesca	H3K36me3 ChIP-seq in red fruits, replicate 1, 'Red_Input_1' as input
Red_H3K36me3_2.fq.gz	F. vesca	H3K36me3 ChIP-seq in red fruits, replicate 2, 'Red_Input_2' as input
Red_H3K4me3_1.fq.gz	F. vesca	H3K4me3 ChIP-seq in red fruits, replicate 1, 'Red_Input_3' as input
Red_H3K4me3_2.fq.gz	F. vesca	H3K4me3 ChIP-seq in red fruits, replicate 2, 'Red_Input_4' as input
Red_H3K9me2_1.fq.gz	F. vesca	H3K9me2 ChIP-seq in red fruits, replicate 1, 'Red_Input_5' as input
Red_H3K9me2_2.fq.gz	F. vesca	H3K9me2 ChIP-seq in red fruits, replicate 2, 'Red_Input_3' as input
Red_H3K9K14ac_1.fq.gz	F. vesca	H3K9K14ac ChIP-seq in red fruits, replicate 1, 'Red_Input_3' as input
Red_H3K9K14ac_2.fq.gz	F. vesca	H3K9K14ac ChIP-seq in red fruits, replicate 2, 'Red_Input_4' as input
Red_H3K27me3_1.fq.gz	F. vesca	H3K27me3 ChIP-seq in red fruits, replicate 1, 'Red_Input_3' as input
Red_H3K27me3_2.fq.gz	F. vesca	H3K27me3 ChIP-seq in red fruits, replicate 2, 'Red_Input_6' as input
Red_H3K27ac_1.fq.gz	F. vesca	H3K27ac ChIP-seq in red fruits, replicate 1, 'Red_Input_3' as input
Red_H3K27ac_2.fq.gz	F. vesca	H3K27ac ChIP-seq in red fruits, replicate 2, 'Red_Input_4' as input
Red_Input_1.fq.gz	F. vesca	Corresponding input for 'Red_H3K4me1_1' and 'Red_H3K36me3_1'
Red_Input_2.fq.gz	F. vesca	Corresponding input for 'Red_H3K4me1_2' and 'Red_H3K36me3_2'
Red_Input_3.fq.gz	F. vesca	Corresponding input for 'Red_H3K4me3_1' , 'Red_H3K9K14ac_1', 'Red_H3K9me3_2', 'Red_H3K27me3_1' and 'Red_H3K27ac_1'
Red_Input_4.fq.gz	F. vesca	Corresponding input for 'Red_H3K4me3_2' , 'Red_H3K9K14ac_2' and 'Red_H3K27ac_2'
Red_Input_5.fq.gz	F. vesca	Corresponding input for 'Red_H3K9me2_2'
Red_Input_6.fq.gz	F. vesca	Corresponding input for 'Red_H3K27me3_2'
preT_H3K4me1_1.fq.gz	F. vesca	H3K4me1 ChIP-seq in preT fruits, replicate 1, 'preT_Input_3' as input
preT_H3K4me1_2.fq.gz	F. vesca	H3K4me1 ChIP-seq in preT fruits, replicate 2, 'preT_Input_4' as input
preT_H3K36me3_1.fq.gz	F. vesca	H3K36me3 ChIP-seq in preT fruits, replicate 1, 'preT_Input_3'' as input
preT_H3K36me3_2.fq.gz	F. vesca	H3K36me3 ChIP-seq in preT fruits, replicate 2, 'preT_Input_5'' as input
preT_H3K4me3_1.fq.gz	F. vesca	H3K4me3 ChIP-seq in preT fruits, replicate 1, 'preT_Input_1' as input
preT_H3K4me3_2.fq.gz	F. vesca	H3K4me3 ChIP-seq in preT fruits, replicate 2, 'preT_Input_2' as input
preT_H3K9me2_1.fq.gz	F. vesca	H3K9me2 ChIP-seq in preT fruits, replicate 1, 'preT_Input_4' as input
preT_H3K9me2_2.fq.gz	F. vesca	H3K9me2 ChIP-seq in preT fruits, replicate 2, 'preT_Input_5' as input
preT_H3K9K14ac_1.fq.gz	F. vesca	H3K9K14acChIP-seq in preT fruits, replicate 1, 'preT_Input_1' as input
preT_H3K9K14ac_2.fq.gz	F. vesca	H3K9K14ac ChIP-seq in preT fruits, replicate 2, 'preT_Input_2' as input
preT_H3K27me3_1.fq.gz	F. vesca	H3K27me3 ChIP-seq in preT fruits, replicate 1, 'preT_Input_1' as input
preT_H3K27me3_2.fq.gz	F. vesca	H3K27me3 ChIP-seq in preT fruits, replicate 2, 'preT_Input_2' as input
preT_H3K27ac_1.fq.gz	F. vesca	H3K27ac ChIP-seq in preT fruits, replicate 1, 'preT_Input_1' as input
preT_H3K27ac_2.fq.gz	F. vesca	H3K27ac ChIP-seq in preT fruits, replicate 2, 'preT_Input_2' as input
preT_Input_1.fq.gz	F. vesca	Corresponding input for 'preT_H3K4me3_1', 'Red_H3K9/K14ac_1', 'preT_H3K27me3_1' and 'preT_H3K27ac_1'
preT_Input_2.fq.gz	F. vesca	Corresponding input for 'preT_H3K4me3_2', 'Red_H3K9/K14ac_2', 'preT_H3K27me3_2' and 'preT_H3K27ac_2'
preT_Input_3.fq.gz	F. vesca	Corresponding input for 'preT_H3K4me1_1' and 'preT_H3K36me3_1'
preT_Input_4.fq.gz	F. vesca	Corresponding input for 'preT_H3K4me1_2', 'preT_H3K36me3_2' and 'preT_H3K9me2_1'
preT_Input_5.fq.gz	F. vesca	Corresponding input for 'preT_H3K9me2_2' and 'preT_H3K36me3_2'
preT_sRNA_1.fq.gz	F. vesca	sRNA in preT frutis
Red_sRNA_1.fq.gz	F. vesca	sRNA in red frutis

## Sheet: Table S6
Table S6. Primers used for RT-qPCR and ChIP-qPCR in this study.
Gene ID	Gene Name	Forward (5' to 3')	Reverse (5' to 3')
FvesChr2G00220730	FvCYP707A4a	AGCTCCCTCCAGGCTCATTT	GCCAGCATCACACATGGACT
FvesChr7G00321400	FvCHS	CCACGAGGCATATCCTATCCG	ACTTCCTCCTGACTTCGTCCA
FvesChr4G00172360	FvCEL1	CCCGATCAACGCCTCAAATG	GACCCGCCCGAAGTCTATAA
FvesChr6G00066650	FvCHC1	CATCTGTTTCCGCCACAACCTATACAT	TTTGTTTTTCTCTGAGTTGGCCATTAGA
FvesChr7G00345120	FvEF1a	AACCGAAAGACAGAGACTGAT	GCTTCATCTGTTTGCTGTTGA
FvesChr2G00220730	FvCYP707A4a-1	GTGAGACCCTTCAGCTCTATTC	AGAGAAAGCTAGCAGCAATGA
	FvCYP707A4a-2	AAGGGAGGAGGAGAAGAAGA	CCGATATAAGGCCAACCAAATG
	FvCYP707A4a-3	CATAAGAATAGGGCGGCTCAG	AGTGTTTGGGTCCTGAGAATAG
FvesChr7G00321400	FvCHS-1	GAGAAGTGTCGAGAAGGATCAA	TGAGCTTTGCCTTCCTACTG
	FvCHS-2	CTTGCTAGGCCCTACTACTTAC	CCCGACTACTACTTTCGTATCA
	FvCHS-3	CGCACATACTGGGATTCTCTT	GAGCCACGATGTTGCATTTC
FvesChr4G00172360	FvCEL1-1	CACGAGAGAACCAGACCTAAAG	GGCTTTGTGTTGTCGTTTCA
	FvCEL1-2	CATCGTCGTTCCCAGACTTTA	GGTCTCGAGCTCCATCTTTAG
	FvCEL1-3	GCTTGTTATCCCAACCAAACTC	GCGGCAGTACAGAGAATACAT
